# Supplementary material for: Cell-of-Origin Targeted Drug Repurposing for Triple-Negative and Inflammatory Breast Carcinoma with HDAC and HSP90 Inhibitors Combined with Niclosamide
Source: Cancers (Basel). 2023 Jan 4;15(2):332. doi: 10.3390/cancers15020332 (PMC9856736; doi:10.3390/cancers15020332)
Supplement: Supplementary file 1 [file cancers-15-00332-s001.zip]

Archive with 2 entries (2 files):
- Supplemental Data Files.xlsx
- Supplementary Material.zip
