# Supplementary material for: Cell-of-Origin Targeted Drug Repurposing for Triple-Negative and Inflammatory Breast Carcinoma with HDAC and HSP90 Inhibitors Combined with Niclosamide
Source: Cancers (Basel). 2023 Jan 4;15(2):332. doi: 10.3390/cancers15020332 (PMC9856736; doi:10.3390/cancers15020332)
Supplement: Supplementary file 1 [file cancers-15-00332-s001.zip › Supplemental Data Files.xlsx]

## Sheet: Sup. Table S3
Rank	NCT Number	Drug 1	Drug 2	Drug 2 target	Phase	Status	Enrollment	Column1	Title	Study Results	Conditions	Interventions	Outcome Measures	Gender	Study Designs	Other IDs	Start Date	Primary Completion Date	Completion Date	First Posted	Results First Posted	Last Update Posted	Locations	URL	Funded Bys	Study Type	Sponsor/Collaborators	Column2	Acronym	Age	Study Documents
1	NCT00413075	Belinostat			Phase 1	Completed	121	2006-06-01	Study of Oral PXD101 in Patients With Advanced Solid Tumors or Lymphoma	No Results Available	Solid Tumor|Lymphoma	Drug: oral belinostat	Safety, tolerability and maximum tolerated dose of orally administered PXD101 for each cohort|Determine the pharmacokinetics of oral PXD101 when dosed once or twice daily at various dose levels|Explore anti-tumor activity|Determine the safety, tolerability, and anti-tumor activity of orally administered PXD101 to patients with lymphoma	All	Allocation: N/A|Intervention Model: Single Group Assignment|Masking: None (Open Label)|Primary Purpose: Treatment	PXD101-CLN-9	2006-06-01	2011-08-01	2011-08-01	2006-12-19		2015-07-08	Yale New Haven Hospital, New Haven, Connecticut, United States|Columbia University - Herbert Irving Cancer Center, New York, New York, United States|New York University Cancer Institute, New York, New York, United States|M.D. Anderson Cancer Center, Houston, Texas, United States|Research Facility, Copenhagen, Denmark|Research Facility, London, Surrey, United Kingdom	https://ClinicalTrials.gov/show/NCT00413075	Industry	Interventional	Onxeo|Spectrum Pharmaceuticals, Inc			18 Years and older Â (Adult, Older Adult)
2	NCT00413322	Belinostat	5-FU	DNA synthesis	Phase 1	Completed	35	2005-09-01	Study of PXD101 Alone and in Combination With 5-Fluorouracil (5-FU) in Patients With Advanced Solid Tumors	No Results Available	Tumor	Drug: belinostat|Drug: 5-Fluorouracil (5-FU)	to determine the maximum tolerated dose of PXD101 administered in combination with 5-FU|to determine whether PXD101 alone can down-regulate thymidylate synthase in patient tumors	All	Allocation: N/A|Intervention Model: Single Group Assignment|Masking: None (Open Label)|Primary Purpose: Treatment	PXD101-CLN-4	2005-09-01	2008-03-01	2008-06-01	2006-12-19		2015-07-08	Mayo Clinic Arizona, Scottsdale, Arizona, United States|University of Nebraska, Omaha, Nebraska, United States|Portsmouth Regional Hospital Hematology/Oncology Clinic, Portsmouth, New Hampshire, United States	https://ClinicalTrials.gov/show/NCT00413322	Industry	Interventional	Onxeo			18 Years and older Â (Adult, Older Adult)
3	NCT04315233	Belinostat	Ribociclib	cyclin D1/CDK4 /6	Phase 1	Recruiting	34	2021-05-03	Ribociclib&Belinostat In Patients w Metastatic Triple Neg Breast Cancer & Recurrent Ovarian Cancer w Response Prediction By Genomics	No Results Available	Metastatic Breast Cancer|Recurrent Ovarian Carcinoma	Drug: Ribociclib|Drug: Belinostat	MTD of ribociclib and belinostat combination|frequency and characterization of AEs and SAEs|Progression Free Survival (PFS)|Objective Response Rate (ORR)	All	Allocation: N/A|Intervention Model: Single Group Assignment|Masking: None (Open Label)|Primary Purpose: Treatment	HCI130492	2021-05-03	2023-08-01	2025-08-01	2020-03-19		2022-05-05	Huntsman Cancer Institute, Salt Lake City, Utah, United States|Inova Schar Cancer Institute, Fairfax, Virginia, United States	https://ClinicalTrials.gov/show/NCT04315233	Other|Industry	Interventional	University of Utah|Novartis|Acrotech Biopharma		CHARGE	18 Years and older Â (Adult, Older Adult)
4	NCT04703920	Belinostat	Talazoparib	PARP	Phase 1	Recruiting	25	2021-03-04	Talazoparib in Combination With Belinostat for Metastatic Breast Cancer, Metastatic Castration Resistant Prostate Cancer, and Metastatic Ovarian Cancer	No Results Available	Metastatic Breast Cancer|Metastatic Castration-resistant Prostate Cancer|Metastatic Ovarian Carcinoma	Drug: Talazoparib|Drug: Belinostat	Dose limiting toxicities (DLT) within the first two cycles of treatment|Proportion of patients experiencing toxicities. Participants may continue to receive the investigational study therapy until disease progression or unacceptable toxicity.|Plasma concentrations of talazoparib at steady state|Plasma concentrations of belinostat at steady state|Number of patients with an objective response	All	Allocation: N/A|Intervention Model: Single Group Assignment|Masking: None (Open Label)|Primary Purpose: Treatment	UMCC 2020.122|HUM00187603	2021-03-04	2023-03-01	2023-06-01	2021-01-11		2022-04-04	University of Michigan Rogel Cancer Center, Ann Arbor, Michigan, United States	https://ClinicalTrials.gov/show/NCT04703920	Other|Industry	Interventional	University of Michigan Rogel Cancer Center|Pfizer|Acrotech Biopharma Inc.			18 Years and older Â (Adult, Older Adult)
5	NCT03432741	Belinostat			Phase 1	Recruiting	39	2018-03-27	Direct Tumor Microinjection and FDG-PET in Testing Drug Sensitivity in Patients With Relapsed or Refractory Non-Hodgkin Lymphoma, Hodgkin Lymphoma, or Stage IV Breast Cancer	No Results Available	Breast Adenocarcinoma|Metastatic Breast Carcinoma|Recurrent Breast Carcinoma|Recurrent Hodgkin Lymphoma|Recurrent Mycosis Fungoides|Recurrent Non-Hodgkin Lymphoma|Recurrent Primary Cutaneous T-Cell Non-Hodgkin Lymphoma|Refractory Breast Carcinoma|Refractory Hodgkin Lymphoma|Refractory Mycosis Fungoides|Refractory Nodal Marginal Zone Lymphoma|Refractory Non-Hodgkin Lymphoma|Refractory Primary Cuta…	Drug: Belinostat|Drug: Carfilzomib|Drug: Copanlisib Hydrochloride|Biological: Daratumumab|Drug: Fludeoxyglucose F-18|Drug: Gemcitabine Hydrochloride|Other: Laboratory Biomarker Analysis|Biological: Nivolumab|Biological: Obinutuzumab|Biological: Pembrolizumab|Procedure: Positron Emission Tomography|Biological: Rituximab|Drug: Romidepsin|Other: Saline|Biological: Trastuzumab	Incidence of drug sensitivity as measured by injection site skin reaction|Feasibility|Nodal disease response rate|Cutaneous response rate based upon the modified Severity Weighted Assessment Tool score|Incidence of adverse events	All	Allocation: N/A|Intervention Model: Single Group Assignment|Masking: None (Open Label)|Primary Purpose: Treatment	MC1689|NCI-2018-00149|P30CA015083	2018-03-27	2022-12-01	2023-05-01	2018-02-14		2022-01-05	Mayo Clinic in Rochester, Rochester, Minnesota, United States	https://ClinicalTrials.gov/show/NCT03432741	Other|NIH	Interventional	Mayo Clinic|National Cancer Institute (NCI)			18 Years and older Â (Adult, Older Adult)
7	NCT00627627	Belinostat			Phase 1|2	Withdrawn	56	2008-04-01	A Study to Evaluate the Antitumor Activity and Safety of IPI-504 in Patients With Advanced Breast Cancer	No Results Available	Breast Cancer	Drug: IPI-504	To evaluate the antitumor activity, assessed by ORR which will be determined using RECIST, following treatment with IPI-504 in patients with locally advanced or metastatic HER2+ breast cancer that has progressed despite prior HER2-targeted therapy.|To evaluate other antitumor activities, safety, and PK parameters of IPI-504 in this patient population.	Female	Allocation: Non-Randomized|Intervention Model: Single Group Assignment|Masking: None (Open Label)|Primary Purpose: Treatment	MI-CP153	2008-04-01	2010-02-01		2008-03-03		2010-02-03	Georgetown Univ Medical Cntr, Lombardi Comprehensive Cancer Center,, Washington, District of Columbia, United States|Lynn Regional Cancer - West Campus, Boca Raton, Florida, United States|Medical Specialists of the Palm Beaches, Lake Worth, Florida, United States|"Duke University Med Cntr Breast Oncology Research Program, Durham, North Carolina, United States|University Hospitals Case Medical Cen…	https://ClinicalTrials.gov/show/NCT00627627	Industry	Interventional	MedImmune LLC			18 Years to 80 Years Â (Adult, Older Adult)
6	NCT00817362	Belinostat	Trastuzumab	HER2	Phase 2	Terminated	29	2009-03-01	Efficacy and Safety of IPI-504 With Trastuzumab Pretreated, Locally Advanced or Metastatic HER2 Positive Breast Cancer	No Results Available	Breast Cancer|HER2 Positive Breast Cancer|Metastatic Breast Cancer|Cancer of the Breast	Drug: IPI-504|Drug: Trastuzumab	The primary objective of the study is to evaluate overall response rate, safety, and tolerability of IPI-504 plus trastuzumab in patients with pretreated, locally advanced or metastatic HER2 positive breast cancer|Evaluate the progression-free survival (PFS) time to progression (TTP) and overall survival(OS)	All	Allocation: N/A|Intervention Model: Single Group Assignment|Masking: None (Open Label)|Primary Purpose: Treatment	IPI-504-07	2009-03-01	2010-08-01	2011-05-01	2009-01-06		2012-12-11	Comprehensive Cancer Center at Desert Regional Medical Center, Palm Springs, California, United States|Boca Raton Comphrensive Cancer Care, Boca Raton, Florida, United States|Florida Cancer Research Institute, Davie, Florida, United States|Peachtree Hematology-Oncology Consultants, P.C., Atlanta, Georgia, United States|Medical College of Georgia Cancer Center, Augusta, Georgia, United States|Dana…	https://ClinicalTrials.gov/show/NCT00817362	Industry	Interventional	Infinity Pharmaceuticals, Inc.			18 Years and older Â (Adult, Older Adult)
8	NCT02453620	Entinostat	Nivolumab	PD-L1/2	Phase 1	Active, not recruiting	45	2015-11-06	Entinostat, Nivolumab, and Ipilimumab in Treating Patients With Solid Tumors That Are Metastatic or Cannot Be Removed by Surgery or Locally Advanced or Metastatic HER2-Negative Breast Cancer	No Results Available	Breast Adenocarcinoma|Invasive Breast Carcinoma|Metastatic Breast Carcinoma|Metastatic Malignant Solid Neoplasm|Stage III Breast Cancer AJCC v7|Stage IIIA Breast Cancer AJCC v7|Stage IIIB Breast Cancer AJCC v7|Stage IIIC Breast Cancer AJCC v7|Stage IV Breast Cancer AJCC v6 and v7|Unresectable Solid Neoplasm	Drug: Entinostat|Biological: Ipilimumab|Biological: Nivolumab|Other: Pharmacogenomic Study|Other: Pharmacological Study	Incidence of adverse events of entinostat and nivolumab in combination with ipilimumab|Changes in ratio of effector T cell (Teff) to regulatory T cell (Treg) in tumor biopsies|Objective response rate|Disease control rate (expansion cohort of patients with advanced breast cancer)|Progression-free survival (PFS)|Duration of overall response (expansion cohort of patients with advanced breast cancer)…	All	Allocation: N/A|Intervention Model: Single Group Assignment|Masking: None (Open Label)|Primary Purpose: Treatment	NCI-2015-00741|SKCCC J15221|L9844|J15221|9844|UM1CA186689|UM1CA186690|UM1CA186691|UM1CA186717	2015-11-06	2022-12-30	2022-12-30	2015-05-25		2022-07-19	City of Hope Comprehensive Cancer Center, Duarte, California, United States|Smilow Cancer Center/Yale-New Haven Hospital, New Haven, Connecticut, United States|Yale University, New Haven, Connecticut, United States|Johns Hopkins University/Sidney Kimmel Cancer Center, Baltimore, Maryland, United States|University of Pittsburgh Cancer Institute (UPCI), Pittsburgh, Pennsylvania, United States	https://ClinicalTrials.gov/show/NCT02453620	NIH	Interventional	National Cancer Institute (NCI)			18 Years and older Â (Adult, Older Adult)
13	NCT02833155	Entinostat			Phase 1	Completed	19	2016-08-29	Entinostat in Chinese Postmenopausal Women Patients With Locally Recurrent or Metastatic Breast Cancer	No Results Available	Breast Cancer	Drug: Entinostat|Drug: Exemestane	Adverse events, 12-lead ECG, blood pressure/pulse, temperature, laboratory parameters and physical examination.|Cmax,maximum plasma concentration|tmax,time at which maximum plasma concentration was observed|AUC 0-168h area under the plasma concentration-time curve from time zero to 168h|AUC 0-inf,area under the plasma concentration-time curve from time zero to infinity|T1/2, elimination half-life…	Female	Allocation: N/A|Intervention Model: Single Group Assignment|Masking: None (Open Label)|Primary Purpose: Treatment	EOC103-001	2016-08-29	2018-07-18	2018-07-18	2016-07-14		2019-05-07	Cancer Hospital Chinese Academy Medical Sciences, Beijing, Beijing, China|Hunan Cancer Hospital, Changsha, Hunan, China|West China Hospital, Chengdu, Sichuan, China|Tianjin Medical University Cancer Institute & Hospital, Tianjin, Tianjin, China	https://ClinicalTrials.gov/show/NCT02833155	Industry	Interventional	Taizhou EOC Pharma Co., Ltd.			18 Years to 65 Years Â (Adult, Older Adult)
14	NCT02820961	Entinostat	Exemestane	ER	Phase 1	Completed	61	2016-06-29	Drug-Drug Interaction Study of Entinostat and Exemestane in Postmenopausal Women With ER+ Breast Cancer	No Results Available	Breast Cancer|Estrogen Receptor Positive Breast Cancer	Drug: entinostat|Drug: exemestane	Cmax, maximum plasma concentration|Tmax, time at which maximum plasma concentration was observed|AUC0-t, area under the plasma concentration-time curve from time zero to the last measurable concentration|AUC0-inf, area under the plasma concentration-time curve from time zero extrapolated to infinity|T1/2, elimination half-life|lambda z , apparent terminal phase elimination constant (Î»z)|AUC0-Ï„ …	Female	Allocation: Non-Randomized|Intervention Model: Parallel Assignment|Masking: None (Open Label)|Primary Purpose: Treatment	SNDX-275-0130	2016-06-29	2018-09-10	2021-07-12	2016-07-01		2021-12-15	Sarah Cannon Research Institute HealthONE, Denver, Colorado, United States|Florida Cancer Specialists, Sarasota, Florida, United States|Sarah Cannon Research Institute, Nashville, Tennessee, United States	https://ClinicalTrials.gov/show/NCT02820961	Industry	Interventional	Syndax Pharmaceuticals			18 Years to 85 Years Â (Adult, Older Adult)
15	NCT01594398	Entinostat			Phase 1	Completed	14	2012-05-01	Study to Assess Food Effect on Pharmacokinetics of Entinostat in Subjects With Breast Cancer or Non-Small Cell Lung Cancer	No Results Available	Lung Cancer|Non Small Cell Lung Cancer (NSCLC)|Breast Cancer|Estrogen Receptor Breast Cancer	Drug: entinostat|Drug: Erlotinib|Drug: Exemestane	Difference in pharmacokinetics of entinostat when subjects fed or fasted|Change in laboratory values from baseline|Change in ECG results from baseline|Difference in pharmacodynamics from baseline|Adverse events	All	Allocation: Randomized|Intervention Model: Crossover Assignment|Masking: None (Open Label)|Primary Purpose: Treatment	SNDX-275-0110	2012-05-01	2014-04-01	2014-05-01	2012-05-09		2021-11-19	Florida Cancer Specialists, Sarasota, Florida, United States|Peggy and Charles Stephenson Cancer Center, Oklahoma City, Oklahoma, United States|Sarah Cannon Research Institute, Nashville, Tennessee, United States	https://ClinicalTrials.gov/show/NCT01594398	Industry	Interventional	Syndax Pharmaceuticals		ENCORE110	18 Years to 90 Years Â (Adult, Older Adult)
16	NCT01434303	Entinostat	Lapatinib	HER2	Phase 1	Completed	37	2012-01-10	Entinostat, Lapatinib Ditosylate and Trastuzumab in Treating Patients With Locally Recurrent or Distant Relapsed Metastatic Breast Cancer Previously Treated With Trastuzumab Only	No Results Available	HER2/Neu Positive|Invasive Breast Carcinoma|Recurrent Breast Carcinoma|Stage IV Breast Cancer AJCC v6 and v7	Drug: Entinostat|Other: Laboratory Biomarker Analysis|Drug: Lapatinib Ditosylate|Biological: Trastuzumab	RP2D for entinostat in combination with lapatinib ditosylate defined as the highest dose level in which 6 patients have been treated with at most 1 patient experiencing dose limiting toxicity|Incidence of grade III or IV toxicities, graded according to Common Terminology Criteria for Adverse Events version 4	All	Allocation: N/A|Intervention Model: Single Group Assignment|Masking: None (Open Label)|Primary Purpose: Treatment	NCI-2011-03222|NCI 8871|2010-0842|CDR0000710891|8871|P30CA016672|U01CA062461|UM1CA186688	2012-01-10	2016-02-16	2016-02-16	2011-09-14		2019-05-20	M D Anderson Cancer Center, Houston, Texas, United States	https://ClinicalTrials.gov/show/NCT01434303	NIH	Interventional	National Cancer Institute (NCI)			18 Years and older Â (Adult, Older Adult)
17	NCT02623751	Entinostat			Phase 1	Completed	15	2015-11-01	Study of KHK2375 in Subjects With Advanced or Recurrent Breast Cancer	No Results Available	Breast Cancer	Drug: KHK2375|Drug: Exemestane	Number and percentage of subjects with treatment-emergent adverse events including dose-limiting toxicities and serious adverse events|Pharmacokinetics of KHK2375 [maximum concentration (Cmax)]|Pharmacokinetics of KHK2375 [Area under the curve (AUC)]|Pharmacokinetics of KHK2375 [Half-life (t1/2)]	Female	Allocation: N/A|Intervention Model: Single Group Assignment|Masking: None (Open Label)|Primary Purpose: Treatment	2375-001	2015-11-01	2020-10-01	2020-10-01	2015-12-08		2022-06-21	Chikusa-ku, Aichi, Japan|Chuo-ku, Osaka, Japan|Chuo-ku, Tokyo, Japan	https://ClinicalTrials.gov/show/NCT02623751	Industry	Interventional	Kyowa Kirin Co., Ltd.			20 Years to 74 Years Â (Adult, Older Adult)
18	NCT02897778	Entinostat			Phase 1	Completed	30	2016-08-24	Cardiac Safety Study of Entinostat in Men and Women With Advanced Solid Tumors	No Results Available	Neoplasms|Neoplasms, Glandular and Epithelial|Neoplasms by Histologic Type|Bronchial Neoplasms|Lung Neoplasms|Respiratory Tract Neoplasms|Thoracic Neoplasms|Digestive System Neoplasms|Endocrine Gland Neoplasms|Carcinoma, Non-Small-Cell Lung|Lung Diseases|Breast Neoplasms|Breast Diseases|Renal Neoplasm|Solid Tumors	Drug: Entinostat|Drug: Placebo	Change from Baseline in Heart Rate (HR)|Change from Baseline in Electrocardiogram Procedures|Change from Baseline in T-Cell Morphology|Number of Participants with Treatment-emergent Adverse Events (TEAES) and Serious Adverse Events (SAEs)|Number of Participants with Clinically Significant Abnormalities in Laboratory Values Reported as a TEAE|Change from Baseline in Vital Signs|Change from Baselin…	All	Allocation: Randomized|Intervention Model: Parallel Assignment|Masking: Quadruple (Participant, Care Provider, Investigator, Outcomes Assessor)|Primary Purpose: Treatment	SNDX-275-0140	2016-08-24	2017-03-13	2017-03-13	2016-09-13		2022-04-28	The START Center for Cancer Care, San Antonio, Texas, United States	https://ClinicalTrials.gov/show/NCT02897778	Industry	Interventional	Syndax Pharmaceuticals			18 Years and older Â (Adult, Older Adult)
19	NCT00020579	Entinostat			Phase 1	Completed	75	2001-03-01	MS-275 in Treating Patients With Advanced Solid Tumors or Lymphoma	No Results Available	Cancer	Drug: entinostat	Dose-limiting toxicities and maximum tolerated dose|Pharmacology and pharmacokinetics|Acetylation of histones in peripheral blood|Tumor response by CT scan every 12 weeks	All	Masking: None (Open Label)|Primary Purpose: Treatment	010124|01-C-0124|NCI-2792|CDR0000068615	2001-03-01	2008-04-01	2008-10-01	2003-01-27		2012-03-15	National Naval Medical Center, Bethesda, Maryland, United States|Warren Grant Magnuson Clinical Center - NCI Clinical Studies Support, Bethesda, Maryland, United States|NCI - Center for Cancer Research, Bethesda, Maryland, United States	https://ClinicalTrials.gov/show/NCT00020579	NIH	Interventional	National Institutes of Health Clinical Center (CC)|National Cancer Institute (NCI)			18 Years and older Â (Adult, Older Adult)
24	NCT03473639	Entinostat			Phase 1	Recruiting	55	2019-01-29	A Pilot Study of the Combination of Entinostat With Capecitabine in High Risk Breast Cancer After Neo-adjuvant Therapy	No Results Available	Metastatic Breast Cancer|Breast Cancer	Drug: Entinostat|Drug: Capecitabine	Identification of a maximum tolerated dose combination (MTDC) of entinostat and capecitabine|Frequency of adverse events (AEs) in participants with high-risk breast cancer after neo-adjuvant therapy|Severity (as graded with the Common Terminology Criteria for Adverse Events (CTCAE)) of adverse events (AEs) in participants with high-risk breast cancer after neo-adjuvant therapy|Frequency of advers…	All	Allocation: N/A|Intervention Model: Single Group Assignment|Masking: None (Open Label)|Primary Purpose: Treatment	20218	2019-01-29	2026-10-15	2028-10-15	2018-03-22		2020-09-14	University of Rochester Medical Center, Rochester, New York, United States|University of Virginia, Charlottesville, Virginia, United States	https://ClinicalTrials.gov/show/NCT03473639	Other|Industry	Interventional	University of Virginia|Syndax Pharmaceuticals		Breast49	18 Years and older Â (Adult, Older Adult)
26	NCT04296942	Entinostat	Adotrastuzumab	HER2	Phase 1	Terminated	1	2021-05-04	BN-Brachyury, Entinostat, Adotrastuzumab Emtansine and M7824 in Advanced Stage Breast Cancer (BrEAsT)	Has Results	Breast Cancer|Triple Negative Breast Cancer|HER2+ Breast Cancer|Hormone Receptor Negative Breast Cancer|Metastatic Breast Cancer	Biological: Brachyury-TRICOM|Drug: Entinostat|Biological: M7824|Biological: Ado-trastuzumab emtansine	Overall Response (Partial Response + Complete Response) for Participants With Triple Negative Breast Cancer (TNBC)|Overall Response (Partial Response + Complete Response) for Participants With Human Epidermal Growth Factor Receptor 2 (HER2) + Breast Cancer (BC)|Number of Participants Experiencing at Least One Grade 3 to 5 Adverse Events for Each of the Three Combinations of Agents|Progression-fre…	All	Allocation: Non-Randomized|Intervention Model: Sequential Assignment|Masking: None (Open Label)|Primary Purpose: Treatment	200056|20-C-0056	2021-05-04	2021-10-22	2021-10-22	2020-03-05	2022-01-11	2022-01-11	National Institutes of Health Clinical Center, Bethesda, Maryland, United States	https://ClinicalTrials.gov/show/NCT04296942	NIH	Interventional	National Cancer Institute (NCI)|National Institutes of Health Clinical Center (CC)			18 Years and older Â (Adult, Older Adult)	"Study Protocol and Statistical Analysis Plan", https://ClinicalTrials.gov/ProvidedDocs/42/NCT04296942/Prot_SAP_000.pdf|"Informed Consent Form", https://ClinicalTrials.gov/ProvidedDocs/42/NCT04296942/ICF_001.pdf
27	NCT00754312	Entinostat			Phase 1	Terminated	1	2008-06-01	A Phase I, Multicenter, Open Label Study on the Effects of SNDX-275 on Expression of Biomarkers in Subjects With Newly Diagnosed Breast Cancer	No Results Available	Breast Cancer	Drug: SNDX-275	Evaluate changes in the expression of targeted biomarkers in invasive breast cancer tissue before and after SNDX-275 administration|Evaluate changes in gene and/or protein expression of exploratory biomarkers in invasive breast cancer tissue before and after SNDX-275 administration, as tissue sample permits.|Evaluate safety and tolerability of SNDX-275 as measured by adverse events and changes in…	Female	Allocation: Non-Randomized|Intervention Model: Parallel Assignment|Masking: None (Open Label)|Primary Purpose: Other	SNDX-275-0302	2008-06-01	2009-02-28	2009-02-28	2008-09-17		2022-06-06	Monet Bowling, MD, Indianapolis, Indiana, United States	https://ClinicalTrials.gov/show/NCT00754312	Industry	Interventional	Syndax Pharmaceuticals			18 Years and older Â (Adult, Older Adult)
20	NCT02708680	Entinostat	Atezolizumab	PD-L1	Phase 1| 2	Completed	81	2016-05-01	Randomized Phase 2 Study of Atezolizumab and Entinostat in Patients With aTN Breast Cancer With Phase 1b Lead In	No Results Available	Breast Cancer	Drug: entinostat|Drug: atezolizumab|Drug: Placebo	Determination of DLT and the MTD and/or RP2D|Duration of Progression-free survival using RECIST 1.1|Progression-free survival based on immune response RECIST (irRECIST)|Overall response rate (ORR) based on RECIST 1.1 and irRECIST|Clinical benefit rate (CBR) based on RECIST 1.1 and irRECIST|Overall survival (OS)|Duration of response (DOR)|Time to response (TTR)	Female	Allocation: Randomized|Intervention Model: Parallel Assignment|Masking: Quadruple (Participant, Care Provider, Investigator, Outcomes Assessor)|Primary Purpose: Treatment	SNDX-275-0602	2016-05-01	2021-03-10	2021-03-10	2016-03-15		2022-05-16	UAB Comprehensive Cancer Center, Birmingham, Alabama, United States|CBCC Global Research at Comprehensive Blood and Cancer Center, Bakersfield, California, United States|St. Jude Medical Center, Fullerton, California, United States|Los Angeles Hematology Oncology Medical Group, Glendale, California, United States|Torrance Memorial Cancer Care Associates, Redondo Beach, California, United States|S…	https://ClinicalTrials.gov/show/NCT02708680	Industry	Interventional	Syndax Pharmaceuticals|Roche Pharma AG			18 Years and older Â (Adult, Older Adult)
9	NCT03280563	Entinostat			Phase 1|2	Active, not recruiting	138	2017-12-26	A Study of Multiple Immunotherapy-Based Treatment Combinations in Hormone Receptor (HR)-Positive Human Epidermal Growth Factor Receptor 2 (HER2)-Negative Breast Cancer	No Results Available	Breast Neoplasms	Drug: Atezolizumab (MPDL3280A), an engineered anti-programmed death-ligand 1 (PD-L1) antibody|Drug: Bevacizumab|Drug: Entinostat|Drug: Exemestane|Drug: Fulvestrant|Drug: Ipatasertib|Drug: Tamoxifen|Drug: Abemaciclib	Percentage of Participants with Objective Response during Stage 1 According to Response Evaluation Criteria in Solid Tumors (RECIST) Version (v) 1.1|Progression-Free Survival during Stage 1 According to RECIST v1.1|Percentage of Participants with Clinical Benefit during Stage 1 According to RECIST v1.1|Overall Survival during Stage 1|Percentage of Participants Alive at 18 Months during Stage 1|Du…	Female	Allocation: Randomized|Intervention Model: Sequential Assignment|Masking: None (Open Label)|Primary Purpose: Treatment	CO39611|2017-000335-14	2017-12-26	2022-12-07	2023-12-31	2017-09-12		2022-09-29	University of Alabama at Birmingham, Birmingham, Alabama, United States|Cedars-Sinai Medical Center, Los Angeles, California, United States|UCSF Helen Diller Family CCC, San Francisco, California, United States|Stanford Cancer Institute, Stanford, California, United States|Los Angeles Biomedical Research Institute at Harbor-UCLA Medical Center, Torrance, California, United States|Wellness Oncolog…	https://ClinicalTrials.gov/show/NCT03280563	Industry	Interventional	Hoffmann-La Roche		MORPHEUS HR+BC	18 Years and older Â (Adult, Older Adult)
10	NCT01349959	Entinostat	Azacitidine	DNA methyltransferase	Phase 2	Active, not recruiting	58	2011-04-21	Azacitidine and Entinostat in Treating Patients With Advanced Breast Cancer	Has Results	Male Breast Carcinoma|Recurrent Breast Carcinoma|Stage IIIC Breast Cancer AJCC v7|Stage IV Breast Cancer AJCC v6 and v7|Triple-Negative Breast Carcinoma	Drug: Azacitidine|Drug: Entinostat|Other: Laboratory Biomarker Analysis|Other: Pharmacological Study	Confirmed Response Rate (Percentage of Participants With Complete or Partial Response Noted as the Objective Status on Two Consecutive Evaluations at Least 4 Weeks Apart) Assessed by RECIST|Clinical Benefit Rate|Overall Survival|Progression-free Survival (PFS)	All	Allocation: N/A|Intervention Model: Single Group Assignment|Masking: None (Open Label)|Primary Purpose: Treatment	NCI-2011-02585|CDR0000698726|SKCCC J1107|8822|N01CM00099|N01CM00038|N01CM62205|P30CA006973|U01CA099168|U01CA070095|UM1CA186691	2011-04-21	2014-03-27		2011-05-09	2016-03-17	2022-06-29	City of Hope Comprehensive Cancer Center, Duarte, California, United States|USC / Norris Comprehensive Cancer Center, Los Angeles, California, United States|University of California Davis Comprehensive Cancer Center, Sacramento, California, United States|Johns Hopkins University/Sidney Kimmel Cancer Center, Baltimore, Maryland, United States|Unity Hospital, Fridley, Minnesota, United States|Metro…	https://ClinicalTrials.gov/show/NCT01349959	NIH	Interventional	National Cancer Institute (NCI)			18 Years and older Â (Adult, Older Adult)
21	NCT00828854	Entinostat			Phase 2	Completed	27	2008-10-01	Study of the Effect of the Addition of SNDX-275 (Entinostat) to Continued Aromatase Inhibitor (AI) Therapy in Postmenopausal Women With ER+ Breast Cancer Whose Disease is Progressing	Has Results	ER+ Breast Cancer	Drug: Entinostat|Drug: Aromatase Inhibitor (AI) Therapy	Clinical Benefit Rate (CBR)|Progression-Free Survival (PFS)|Objective Response Rate (ORR) During the First 6 Cycles of Study Treatment|Number of Participants With Adverse Events (AEs)	Female	Allocation: N/A|Intervention Model: Single Group Assignment|Masking: None (Open Label)|Primary Purpose: Treatment	SNDX-275-0303	2008-10-01	2009-11-24	2009-11-24	2009-01-26	2022-06-30	2022-06-30	St. Vincent's University Hospital, Dublin, Ireland|The University of Birmingham, Birmingham, United Kingdom|Velindre Hospital - Whitchurch, Cardiff, United Kingdom|Whiston Hospital; Clatterbridge Centre for Oncology, Liverpool, United Kingdom|University College London Hospitals, London, United Kingdom|Christie Hospital, Manchester Breast Centre, Manchester, United Kingdom	https://ClinicalTrials.gov/show/NCT00828854	Industry	Interventional	Syndax Pharmaceuticals			Child, Adult, Older Adult
22	NCT00676663	Entinostat	Exemestane	ER	Phase 2	Completed	130	2008-06-13	Study to Evaluate Exemestane With and Without Entinostat (SNDX-275) in Treatment of Postmenopausal Women With Advanced Breast Cancer	Has Results	Breast Cancer|Estrogen Receptor-Positive Breast Cancer|Breast Cancer, Estrogen Receptor-Positive|ER+ Breast Cancer	Drug: entinostat|Drug: exemestane|Drug: Placebo	Progression-free Survival (PFS)|Objective Response Rate (ORR)|Clinical Benefit Rate (CBR)|Number of Participants With Treatment-Emergent Adverse Events (TEAEs) and Serious Adverse Events (SAEs)	Female	Allocation: Randomized|Intervention Model: Parallel Assignment|Masking: Triple (Participant, Care Provider, Investigator)|Primary Purpose: Treatment	SNDX-275-0301|2009-012623-28	2008-06-13	2011-01-29	2012-11-26	2008-05-13	2019-10-24	2022-05-11	California Cancer Care, Greenbrae, California, United States|Moores UCSD Cancer Center, La Jolla, California, United States|Scripps Health, La Jolla, California, United States|University of Colorado, Aurora, Colorado, United States|Rocky Mountain Cancer Center, Denver, Colorado, United States|Florida Cancer Specialists, Fort Myers, Florida, United States|Memorial Cancer Institute, Hollywood, Flor…	https://ClinicalTrials.gov/show/NCT00676663	Industry	Interventional	Syndax Pharmaceuticals		ENCORE301	18 Years and older Â (Adult, Older Adult)
23	NCT03291886	Entinostat			Phase 2	Completed	133	2017-09-22	Phase 2 Study of KHK2375 in Subjects With Advanced or Recurrent Breast Cancer	No Results Available	Advanced or Recurrent Breast Cancer	Drug: Entinostat|Drug: Entinostat(Placebo)|Drug: Exemestane	Progression Free Survival(PFS) defined by Response Evaluation Criteria in Solid Tumors (RECIST) version 1.1 (v1.1)|Overall survival (OS)|Antitumor effect	Female	Allocation: Randomized|Intervention Model: Parallel Assignment|Masking: Quadruple (Participant, Care Provider, Investigator, Outcomes Assessor)|Primary Purpose: Treatment	2375-002	2017-09-22	2019-04-04	2021-03-26	2017-09-25		2022-06-21	Aichi Cancer Center Hospital, Nagoya, Aichi, Japan|Nagoya City University Hospital, Nagoya, Aichi, Japan|Shikoku Cancer Center, Matsuyama, Ehime, Japan|Kitakyushu Municipal Medical Center, Kitakyushu, Fukuoka, Japan|Gunma Cancer Center, Ota, Gunma, Japan|Hokkaido Cancer Center, Sapporo, Hokkaido, Japan|Hokkaido University Hospital, Sapporo, Hokkaido, Japan|The Hospital of Hyogo College of Medicin…	https://ClinicalTrials.gov/show/NCT03291886	Industry	Interventional	Kyowa Kirin Co., Ltd.			20 Years and older Â (Adult, Older Adult)
25	NCT03361800	Entinostat			Phase 2	Terminated	5	2018-11-28	Window of Opportunity Trial of Entinostat in Patients With Newly Diagnosed Stage I-IIIC,TNBC	No Results Available	Breast Cancer|Invasive Breast Cancer|ER-Negative PR-Negative HER2-Negative Breast Cancer	Drug: Entinostat	Decrease in Ki-67 mRNA following treatment with entinostat across TNBC breast cancers|mRNA gene expression changes following treatment with entinostat, across TNBC|Changes in the proliferation signature by mRNA expression following treatment with entinostat across TNBC|Differential kinome activation before and after treatment with entinostat across TNBC|Correlation of mutation and/or copy number …	Female	Allocation: N/A|Intervention Model: Single Group Assignment|Masking: None (Open Label)|Primary Purpose: Basic Science	LCCC 1639|P50CA058223	2018-11-28	2019-09-18	2019-10-11	2017-12-05		2021-03-25	Lineberger Comprehensive Cancer Center at University of North Carolina, Chapel Hill, Chapel Hill, North Carolina, United States	https://ClinicalTrials.gov/show/NCT03361800	Other|Industry|NIH	Interventional	UNC Lineberger Comprehensive Cancer Center|Syndax Pharmaceuticals|National Cancer Institute (NCI)			18 Years and older Â (Adult, Older Adult)
28	NCT01234532	Entinostat	Anastrozole	ER	Phase 2	Terminated	5	2010-10-01	Entinostat and Anastrozole in Treating Postmenopausal Women With TNBC That Can Be Removed by Surgery	Has Results	Estrogen Receptor-negative Breast Cancer|HER2-negative Breast Cancer|Progesterone Receptor-negative Breast Cancer|Stage I Breast Cancer|Stage II Breast Cancer|Stage IIIA Breast Cancer|Triple-negative Breast Cancer	Drug: entinostat|Drug: anastrozole|Other: diagnostic laboratory biomarker analysis|Procedure: therapeutic conventional surgery	Recommended Phase II Dose of Entinostat in Combination With Anastrozole (Pilot)|Number of Participants With Adverse Events|Change in Proliferative Index (Ki67) (Phase II)|Change in Estrogen-receptor (ER) Expression (Phase II)|Clinical Response to Entinostat and Anastrozole|Change in HER2|The Pathological Response to Entinostat and Anastrozole	Female	Allocation: N/A|Intervention Model: Single Group Assignment|Masking: None (Open Label)|Primary Purpose: Treatment	HP-00047658|NCI-2011-02542|CDR0000687507|8597	2010-10-01	2017-05-01	2017-05-01	2010-11-04	2022-05-03	2022-05-03	University of Maryland Baltimore, Baltimore, Maryland, United States	https://ClinicalTrials.gov/show/NCT01234532	Other|Industry	Interventional	University of Maryland, Baltimore|Syndax Pharmaceuticals		0927GCC	18 Years and older Â (Adult, Older Adult)	"Study Protocol and Statistical Analysis Plan", https://ClinicalTrials.gov/ProvidedDocs/32/NCT01234532/Prot_SAP_000.pdf
29	NCT02115594	Entinostat			Phase 2	Withdrawn	0	2014-04-01	Phase 2 Study of Fulvestrant With and Without Entinostat in Postmenopausal Women With ER+ Advanced Breast Cancer	No Results Available	Breast Cancer	Drug: Fulvestrant|Drug: Entinostat|Drug: Placebo	Progression Free Survival|Objective Response Rate (CR or PR)|Clinical Benefit Rate (CR, PR, or SD for greater than or equal to 6 months from randomization)|Overall Survival|Clinical review of safety parameters (AEs, lab values)|Percent change from baseline in blood protein lysine acetylation measures|Concentrations of entinostat measured in plasma (PK)	Female	Allocation: Randomized|Intervention Model: Parallel Assignment|Masking: Triple (Participant, Care Provider, Investigator)|Primary Purpose: Treatment	SNDX-275-0305	2014-04-01	2015-12-01	2016-06-01	2014-04-16		2014-10-08	Tennessee Oncololgy, Nashville, Tennessee, United States	https://ClinicalTrials.gov/show/NCT02115594	Industry	Interventional	Syndax Pharmaceuticals		ENCORE305	Child, Adult, Older Adult
11	NCT03538171	Entinostat			Phase 3	Active, not recruiting	375	2018-05-15	Ph3 Study of Exemestane With or Without Entinostat in Chinese Patients With Hormone Receptor-Positive, Locally Advanced or Metastatic Breast Cancer	No Results Available	Advanced Breast Cancer	Drug: Entinostat|Drug: Placebo|Drug: Exemestane	PFS (The Randomized Double-blinded Part)|OS (both the Open-label and Randomized Double-blinded parts)|Safety and tolerability (both the Open-label and Randomized Double-blinded parts)|ORR (both the Open-label and Randomized Double-blinded parts)|Pharmacokinetics (The Randomized Double-blinded Part)|CBR (both the Open-label and Randomized Double-blinded parts)	Female	Allocation: Randomized|Intervention Model: Parallel Assignment|Masking: Quadruple (Participant, Care Provider, Investigator, Outcomes Assessor)|Primary Purpose: Treatment	EOC103A3101	2018-05-15	2021-07-01	2023-03-01	2018-05-29		2021-07-09	Cancer Hospital Chinese Academy Medical Sciences, Beijing, Beijing, China	https://ClinicalTrials.gov/show/NCT03538171	Industry	Interventional	Taizhou EOC Pharma Co., Ltd.			18 Years to 75 Years Â (Adult, Older Adult)
12	NCT02115282	Entinostat			Phase 3	Active, not recruiting	608	2014-03-29	Entinostat in Patients With Recurrent Advanced Hormone Receptor-Positive Breast Cancer	Has Results	Breast Adenocarcinoma|HER2/Neu Negative|Locally Advanced Breast Carcinoma|Metastatic Breast Carcinoma|Recurrent Breast Carcinoma|Stage III Breast Cancer AJCC v7|Stage IIIA Breast Cancer AJCC v7|Stage IIIB Breast Cancer AJCC v7|Stage IIIC Breast Cancer AJCC v7|Stage IV Breast Cancer AJCC v6 and v7	Drug: Entinostat|Drug: Exemestane|Drug: Goserelin Acetate|Other: Placebo Administration	Progression-free Survival (PFS)|Overall Survival (OS)|Objective Response Rate (ORR)|Time-to-treatment Deterioration (TTD)|Lysine Acetylation Change in CD45 Blood Mononuclear Cells Between C1D1 and C1D15 and PFS in Patients on Arm A|Patient-reported Health-related Quality of Life|Patient-reported Diarrhea|Patient-reported Fatigue|Patient-reported Nausea and Anorexia|Proportion of High Adherence Sc…	All	Allocation: Randomized|Intervention Model: Parallel Assignment|Masking: Double (Participant, Investigator)|Primary Purpose: Treatment	NCI-2014-00746|E2112|U10CA180820|U10CA021115|U24CA196172	2014-03-29	2020-05-05	2028-10-23	2014-04-16	2021-11-16	2021-11-16	Multiple locations		NIH	Interventional	National Cancer Institute (NCI)			18 Years and older Â (Adult, Older Adult)
30	NCT00004065	Tanespimycin			Phase 1	Completed		1999-07-01	Chemotherapy in Treating Patients With Refractory Advanced Solid Tumors or Hematologic Cancer	No Results Available	Bladder Cancer|Breast Cancer|Colorectal Cancer|Gastric Cancer|Head and Neck Cancer|Kidney Cancer|Leukemia|Lung Cancer|Melanoma (Skin)|Ovarian Cancer|Prostate Cancer|Unspecified Adult Solid Tumor, Protocol Specific	Drug: tanespimycin		All	Primary Purpose: Treatment	99-037|CDR0000067267|NCI-T99-0035|UCLA-0206019	1999-07-01	2005-03-01	2005-03-01	2003-01-27		2013-06-24	Jonsson Comprehensive Cancer Center, UCLA, Los Angeles, California, United States|Memorial Sloan-Kettering Cancer Center, New York, New York, United States	https://ClinicalTrials.gov/show/NCT00004065	Other|NIH	Interventional	Memorial Sloan Kettering Cancer Center|National Cancer Institute (NCI)			18 Years and older Â (Adult, Older Adult)
31	NCT00773344	Tanespimycin	Trastuzumab	HER2	Phase 1|2	Completed	25	2005-12-01	Clinical Trial of the Combination of Trastuzumab (Herceptin) and Tanespimycin in Patients With Solid Tumors and Her2 Positive Metastatic Breast Cancer That Have Previously Failed Herceptin	No Results Available	Solid Tumors|Breast Cancer	Drug: Tanespimycin	Objective tumor response rate (RECIST complete response, or partial response ) confirmed by CT and MRI as the preferred methods for tumor assessments and Chest x-ray is acceptable for pulmonary lesions|Kaplan-Meier estimates duration of response and time-to-event variables will be used (time to progression, progression-free survival, time to response, duration of response, time to treatment failu…	All	Allocation: N/A|Intervention Model: Single Group Assignment|Masking: None (Open Label)|Primary Purpose: Treatment	CA200-001|KAG 122	2005-12-01	2009-05-01	2009-08-01	2008-10-16		2015-11-04	Premiere Oncology Of Arizona, Scottsdale, Arizona, United States|Arizona Cancer Center, Tucson, Arizona, United States|Memorial Sloan-Kettering Cancer Center, New York, New York, United States	https://ClinicalTrials.gov/show/NCT00773344	Industry	Interventional	Bristol-Myers Squibb			18 Years and older Â (Adult, Older Adult)
32	NCT00096109	Tanespimycin			Phase 2	Terminated	11	2005-09-01	Tanespimycin in Treating Women With Refractory Locally Advanced or Metastatic Breast Cancer	Has Results	Recurrent Breast Cancer|Stage IIIB Breast Cancer|Stage IIIC Breast Cancer|Stage IV Breast Cancer	Drug: tanespimycin|Other: laboratory biomarker analysis	Response Rate (Complete Response (CR) +Partial Response (PR)|Progression Free Survival (PFS)|Her2/Neu Status	Female	Allocation: N/A|Intervention Model: Single Group Assignment|Masking: None (Open Label)|Primary Purpose: Treatment	NCI-2012-03058|C-2803|U01CA062502|U01CA062487|CDR0000391198	2005-09-01	2012-05-01	2012-05-01	2004-11-09	2017-01-16	2017-01-16	Barbara Ann Karmanos Cancer Institute, Detroit, Michigan, United States	https://ClinicalTrials.gov/show/NCT00096109	NIH	Interventional	National Cancer Institute (NCI)			18 Years and older Â (Adult, Older Adult)
34	NCT01720602	Vorinostat			N/A	Completed	15	2012-11-01	Vorinostat in Treating Patients With Stage IV Breast Cancer Receiving Hormone Therapy	Has Results	Male Breast Cancer|Recurrent Breast Cancer|Stage IV Breast Cancer	Drug: vorinostat|Drug: anastrozole|Drug: letrozole|Drug: exemestane|Procedure: positron emission tomography|Radiation: F-18 16 alpha-fluoroestradiol|Radiation: fludeoxyglucose F 18|Other: laboratory biomarker analysis	Rate of Clinical Benefit of Patients Receiving Vorinostat/AI Combination Therapy According to RECIST|Response Rate According to RECIST|Duration of Response|Progression-free Survival (PFS)|Overall Survival	All	Allocation: N/A|Intervention Model: Single Group Assignment|Masking: None (Open Label)|Primary Purpose: Treatment	7841|NCI-2012-02004|P30CA015704	2012-11-01	2015-03-01	2020-01-01	2012-11-02	2014-11-06	2020-01-07	Fred Hutchinson Cancer Research Center/University of Washington Cancer Consortium, Seattle, Washington, United States	https://ClinicalTrials.gov/show/NCT01720602	Other|NIH	Interventional	University of Washington|National Cancer Institute (NCI)			18 Years and older Â (Adult, Older Adult)
35	NCT01153672	Vorinostat			N/A	Completed	8	2010-11-01	Vorinostat in Treating Patients With Stage IV Breast Cancer Receiving Aromatase Inhibitor Therapy	Has Results	Male Breast Cancer|Recurrent Breast Cancer|Stage IV Breast Cancer	Drug: vorinostat|Other: laboratory biomarker analysis|Procedure: biopsy|Radiation: F-18 16 alpha-fluoroestradiol|Procedure: positron emission tomography|Drug: anastrozole|Drug: letrozole|Drug: exemestane|Genetic: gene expression analysis	Rate of Clinical Benefit According to RECIST|Duration of Response|Progression-free Survival|Overall Survival|Percentage of Patients That Experience Adverse Events as Assessed by Common Terminology Criteria for Adverse Events (CTCAE) Version 3.0	All	Allocation: N/A|Intervention Model: Single Group Assignment|Masking: None (Open Label)|Primary Purpose: Treatment	6856|NCI-2010-01289	2010-11-01	2012-07-01	2016-08-11	2010-06-30	2014-11-07	2019-09-06	Fred Hutchinson Cancer Research Center/University of Washington Cancer Consortium, Seattle, Washington, United States	https://ClinicalTrials.gov/show/NCT01153672	Other|NIH	Interventional	University of Washington|National Cancer Institute (NCI)			18 Years and older Â (Adult, Older Adult)
55	NCT01655004	Vorinostat			N/A	Unknown status	110	2012-08-01	Prospective Study of UDP-gluconoryltransferase 2B17 Genotype as a Predictive Marker of Exemestane PK and PD	No Results Available	Breast Carcinoma	Drug: Exemestane	Correlation of UGT2B17*2 deletion genotype with clinical benefit rate (CBR)|Correlation of UGT2B17*2 deletion genotype with exemestane pharmacokinetics, objective response rates (ORR), progression-free survival (PFS), overall survival (OS) and musculoskeletal toxicities	Female	Allocation: N/A|Intervention Model: Single Group Assignment|Masking: None (Open Label)|Primary Purpose: Treatment	BR05/14/12|2012/00428	2012-08-01	2017-06-01	2018-08-01	2012-08-01		2016-06-22	National University Hospital, Singapore, Singapore	https://ClinicalTrials.gov/show/NCT01655004	Other	Interventional	National University Hospital, Singapore			21 Years to 99 Years Â (Adult, Older Adult)
57	NCT01695057	Vorinostat			N/A	Withdrawn	0	2012-10-01	Vorinostat Before Surgery in Treating Patients With Triple-Negative Breast Cancer	No Results Available	Stage II Breast Cancer|Stage IIIA Breast Cancer|Triple-negative Breast Cancer	Drug: vorinostat|Procedure: therapeutic conventional surgery|Other: laboratory biomarker analysis	Combined PR/ER response|Grade 3 or 4 toxicities using National Cancer Institute (NCI) Common Terminology Criteria for Adverse Events (CTCAE) version 4.0	Female	Allocation: N/A|Intervention Model: Single Group Assignment|Masking: None (Open Label)|Primary Purpose: Treatment	1B-10-10|NCI-2012-01612	2012-10-01	2014-10-01	2015-10-01	2012-09-27		2014-01-28		https://ClinicalTrials.gov/show/NCT01695057	Other|NIH	Interventional	University of Southern California|National Cancer Institute (NCI)			18 Years and older Â (Adult, Older Adult)
36	NCT00719875	Vorinostat	Capecitabine	DNA synthesis	Phase 1	Completed	24	2008-12-01	HDAC Inhibitor Vorinostat (SAHA) With Capecitabine (Xeloda) Using a New Weekly Dose Regimen for Advanced Breast Cancer	No Results Available	Advanced Breast Cancer	Drug: Vorinostat	To determine the safety, dose-limiting toxicities and maximum tolerated dose of oral capecitabine in combination with oral vorinostat given twice a day and to determine the objective response rate using RECIST criteria|To determine the clinical benefit, time to progression, and duration of response, in patients with metastatic breast cancer treated with this combination	Female	Allocation: N/A|Intervention Model: Single Group Assignment|Masking: None (Open Label)|Primary Purpose: Treatment	803003591	2008-12-01	2013-06-01	2013-06-01	2008-07-22		2017-03-03	Yale University School of Medicine, New Haven, Connecticut, United States	https://ClinicalTrials.gov/show/NCT00719875	Other|Industry	Interventional	Yale University|Merck Sharp & Dohme LLC			18 Years and older Â (Adult, Older Adult)
37	NCT01084057	Vorinostat	Ixabepilone	Microtubules	Phase 1	Completed	56	2010-05-17	Ixabepilone and Vorinostat in Treating Patients With Metastatic Breast Cancer	No Results Available	Male Breast Cancer|Recurrent Breast Cancer|Stage IV Breast Cancer	Drug: vorinostat|Drug: ixabepilone|Other: laboratory biomarker analysis|Other: pharmacological study	Dose limiting toxicity defined as any treatment-related grade 3 or greater non-hematologic toxicity, grade 4 febrile neutropenia, thrombocytopenia or grade 4 neutropenia as a result of unresolved toxicity|Objective response rate and/or clinical benefit rate|Toxicity profile	All	Allocation: Randomized|Intervention Model: Single Group Assignment|Masking: None (Open Label)|Primary Purpose: Treatment	08166|NCI-2010-00306	2010-05-17	2012-11-12	2019-09-27	2010-03-10		2019-11-05	City of Hope, Duarte, California, United States|South Pasadena Cancer Center, South Pasadena, California, United States	https://ClinicalTrials.gov/show/NCT01084057	Other	Interventional	City of Hope Medical Center			18 Years and older Â (Adult, Older Adult)
38	NCT00788112	Vorinostat			Phase 1	Completed	17	2009-07-01	Vorinostat in Treating Women With Ductal Carcinoma in Situ of the Breast	No Results Available	Breast Cancer	Drug: vorinostat|Genetic: protein expression analysis|Other: immunohistochemistry staining method|Other: laboratory biomarker analysis|Procedure: neoadjuvant therapy|Procedure: therapeutic conventional surgery	Reduction in Ki-67 compared to baseline Ki-67|Changes in HDAC1 and HDAC6 expression and histone H4 and Î±-tubulin acetylation in breast tissue and serum samples	Female	Allocation: N/A|Intervention Model: Single Group Assignment|Masking: None (Open Label)|Primary Purpose: Other	CDR0000617655|UCSF-077532|H10367-31833|UCSF-07031833	2009-07-01	2011-11-03	2015-08-11	2008-11-10		2017-08-07	UCSF Helen Diller Family Comprehensive Cancer Center, San Francisco, California, United States	https://ClinicalTrials.gov/show/NCT00788112	Other|NIH	Interventional	University of California, San Francisco|National Cancer Institute (NCI)			18 Years to 120 Years Â (Adult, Older Adult)
39	NCT00838929	Vorinostat	Radiation		Phase 1	Completed	17	2009-03-01	Study of the Combination of Vorinostat and Radiation Therapy for the Treatment of Patients With Brain Metastases	Has Results	Brain Metastases	Drug: Vorinostat|Radiation: Radiation Therapy	Maximum Tolerated Dose (MTD) and Recommended Phase II Dose (RP2D) of Vorinostat and Radiotherapy in Patients With Brain Metastases.	All	Allocation: Non-Randomized|Intervention Model: Single Group Assignment|Masking: None (Open Label)|Primary Purpose: Treatment	08D.522|2008-19	2009-03-01	2012-01-01	2015-03-01	2009-02-09	2013-11-01	2016-11-29	Thomas Jefferson University, Philadelphia, Pennsylvania, United States|The University of Texas Southwestern Medical Center, Dallas, Texas, United States	https://ClinicalTrials.gov/show/NCT00838929	Other|Industry	Interventional	Sidney Kimmel Cancer Center at Thomas Jefferson University|Merck Sharp & Dohme LLC|Thomas Jefferson University			18 Years and older Â (Adult, Older Adult)
40	NCT00045006	Vorinostat			Phase 1	Completed		2001-07-01	Suberoylanilide Hydroxamic Acid in Treating Patients With Advanced Cancer	No Results Available	Cancer	Drug: vorinostat		All	Primary Purpose: Treatment	MSKCC-01021|CDR0000256306|ATON-0101|NCI-G02-2099	2001-07-01	2005-12-01	2008-07-01	2003-01-27		2013-05-30	Memorial Sloan-Kettering Cancer Center, New York, New York, United States	https://ClinicalTrials.gov/show/NCT00045006	Other|NIH	Interventional	Memorial Sloan Kettering Cancer Center|National Cancer Institute (NCI)			18 Years and older Â (Adult, Older Adult)
46	NCT03742245	Vorinostat	Olaparib	PARP	Phase 1	Recruiting	28	2019-06-11	Olaparib in Combination With Vorinostat in Patients With Relapsed/Refractory and/or Metastatic Breast Cancer	No Results Available	Breast Cancer Metastatic|Breast Cancer	Drug: Olaparib|Drug: Vorinostat	MTD|Dose-limiting toxicities (DLTs) and other adverse events|Recommended Phase 2 dose (RP2D)|Antitumor activity	All	Allocation: N/A|Intervention Model: Single Group Assignment|Masking: None (Open Label)|Primary Purpose: Treatment	Pro00020138	2019-06-11	2024-03-01	2024-09-01	2018-11-15		2022-08-08	Houston Methodist Cancer Center, Houston, Texas, United States	https://ClinicalTrials.gov/show/NCT03742245	Other|Industry	Interventional	The Methodist Hospital Research Institute|AstraZeneca			18 Years and older Â (Adult, Older Adult)
47	NCT03878524	Vorinostat			Phase 1	Recruiting	40	2020-04-01	Serial Measurements of Molecular and Architectural Responses to Therapy (SMMART) PRIME Trial	No Results Available	Accelerated Phase Chronic Myelogenous Leukemia, BCR-ABL1 Positive|Anatomic Stage IV Breast Cancer AJCC v8|Anemia|Ann Arbor Stage III Hodgkin Lymphoma|Ann Arbor Stage III Non-Hodgkin Lymphoma|Ann Arbor Stage IV Hodgkin Lymphoma|Ann Arbor Stage IV Non-Hodgkin Lymphoma|Atypical Chronic Myeloid Leukemia, BCR-ABL1 Negative|Blast Phase Chronic Myelogenous Leukemia, BCR-ABL1 Positive|Castration-Resistan…	Drug: Abemaciclib|Drug: Abiraterone|Drug: Afatinib|Biological: Bevacizumab|Drug: Bicalutamide|Procedure: Biospecimen Collection|Drug: Bortezomib|Drug: Cabazitaxel|Drug: Cabozantinib|Drug: Capecitabine|Drug: Carboplatin|Drug: Celecoxib|Drug: Cobimetinib|Drug: Copanlisib|Drug: Dabrafenib|Drug: Dacomitinib|Drug: Darolutamide|Drug: Dasatinib|Drug: Doxorubicin|Biological: Durvalumab|Drug: Enasidenib|D…	Feasibility of implementing an individualized treatment strategy (number of participants to receive first dose)|Incidence of grade 3+ toxicities attributable to assigned study drug(s)|Time to treatment discontinuation|Overall survival (OS)|Time to decline (TTD)	All	Allocation: N/A|Intervention Model: Single Group Assignment|Masking: None (Open Label)|Primary Purpose: Treatment	STUDY00015588|NCI-2020-02743	2020-04-01	2023-02-27	2026-02-27	2019-03-18		2022-07-14	OHSU Knight Cancer Institute, Portland, Oregon, United States	https://ClinicalTrials.gov/show/NCT03878524	Other	Interventional	OHSU Knight Cancer Institute|Oregon Health and Science University			21 Years and older Â (Adult, Older Adult)
49	NCT01249443	Vorinostat	Carboplatin		Phase 1	Terminated	17	2013-11-01	Paclitaxel and Carboplatin in Treating Patients With Metastatic or Recurrent Solid Tumors and HIV Infection	No Results Available	HIV Infection|Recurrent Anal Cancer|Recurrent Breast Cancer|Recurrent Esophageal Cancer|Recurrent Gastric Cancer|Recurrent Metastatic Squamous Neck Cancer With Occult Primary|Recurrent Non-small Cell Lung Cancer|Recurrent Ovarian Epithelial Cancer|Recurrent Salivary Gland Cancer|Recurrent Squamous Cell Carcinoma of the Hypopharynx|Recurrent Squamous Cell Carcinoma of the Larynx|Recurrent Squamous…	Drug: vorinostat|Other: diagnostic laboratory biomarker analysis|Other: pharmacological study|Drug: carboplatin|Drug: paclitaxel	Incidence of adverse events during paclitaxel and carboplatin treatment according to dose-limiting toxicities (DLTs), graded using Common Terminology Criteria for Adverse Events version 4.0 (CTCAE v4.0)|Response rates in patients with lung, head and neck, and esophageal cancers assessed by Response Evaluation Criteria for Solid Tumors (RECIST) 1.1|Effects of therapy on HIV viral load and CD4 cell…	All	Allocation: N/A|Intervention Model: Single Group Assignment|Masking: None (Open Label)|Primary Purpose: Treatment	AMC-078|NCI-2011-02511|CDR0000689900|U01CA121947	2013-11-01	2016-05-01	2017-12-01	2010-11-29		2020-07-29	UC San Diego Moores Cancer Center, La Jolla, California, United States|UCLA Center for Clinical AIDS Research and Education, Los Angeles, California, United States|Lombardi Comprehensive Cancer Center at Georgetown University, Washington, District of Columbia, United States|University of Miami Miller School of Medicine-Sylvester Cancer Center, Miami, Florida, United States|John H. Stroger Jr. Hos…	https://ClinicalTrials.gov/show/NCT01249443	Other|NIH|Industry	Interventional	AIDS Malignancy Consortium|National Cancer Institute (NCI)|The Emmes Company, LLC|University of Arkansas			18 Years and older Â (Adult, Older Adult)
41	NCT00574587	Vorinostat	Chemotherapy		Phase 1|2	Completed	55	2007-12-01	Trial for Locally Advanced Breast Cancer Using Vorinostat Plus Chemotherapy	Has Results	Breast Cancer	Drug: Vorinostat|Drug: Paclitaxel|Drug: Trastuzumab|Drug: Doxorubicin|Drug: Cyclophosphamide|Procedure: Surgery	Recommended Phase II Dose of Vorinostat in Combination With Weekly Paclitaxel/Trastuzumab|Pathological Complete Response (CR) Rate in Patients With Her2/Neu Positive Locally Advanced Breast Cancer.	Female	Allocation: N/A|Intervention Model: Single Group Assignment|Masking: None (Open Label)|Primary Purpose: Treatment	07-10-374|NYCC1|NCI-2013-01216	2007-12-01	2014-05-01	2014-05-01	2007-12-17	2020-09-18	2020-10-14	Montefiore Medical Center, Bronx, New York, United States	https://ClinicalTrials.gov/show/NCT00574587	Other|Industry	Interventional	Albert Einstein College of Medicine|Merck Sharp & Dohme LLC			18 Years to 100 Years Â (Adult, Older Adult)
42	NCT00368875	Vorinostat	Paclitaxel	Microtubules	Phase 1|2	Completed	54	2006-07-01	Phase I-II Study of Vorinostat, Paclitaxel, and Bevacizumab in Metastatic Breast Cancer	Has Results	Male Breast Cancer|Stage IIIB Breast Cancer|Stage IIIC Breast Cancer|Stage IV Breast Cancer	Drug: vorinostat|Drug: paclitaxel|Biological: bevacizumab	Recommended Phase II Dose as Assessed by NCI Common Terminology Criteria for Adverse Events (CTCAE) Version 3.0 (Phase I)|Objective Response Rate (CR + PR)|Progression-free Survival (PFS),|Time to Treatment Failure (TTF)|Overall Survival(OS)	All	Allocation: N/A|Intervention Model: Single Group Assignment|Masking: None (Open Label)|Primary Purpose: Treatment	NCI-2012-03012|06-05-291|7703|N01CM62204|N01CM62207|N01CM62205|N01CM62209	2006-07-01	2011-12-01	2011-12-01	2006-08-29	2015-11-05	2015-11-05	Montefiore Medical Center, Bronx, New York, United States	https://ClinicalTrials.gov/show/NCT00368875	NIH	Interventional	National Cancer Institute (NCI)			18 Years and older Â (Adult, Older Adult)
43	NCT00258349	Vorinostat	Trastuzumab	HER2	Phase 1|2	Completed	16	2006-08-01	Vorinostat and Trastuzumab in Treating Patients With Metastatic or Locally Recurrent Breast Cancer	Has Results	Breast Cancer|Male Breast Cancer|Recurrent Breast Cancer|Stage IIIB Breast Cancer|Stage IIIC Breast Cancer|Stage IV Breast Cancer	Drug: vorinostat|Drug: trastuzumab	Response Rate|Time to Progression|Overall Survival	All	Allocation: N/A|Intervention Model: Single Group Assignment|Masking: None (Open Label)|Primary Purpose: Treatment	NCI-2009-00503|CDR0000449963|E1104|U10CA021115	2006-08-01	2010-08-01	2010-09-01	2005-11-24	2012-09-27	2014-06-02	University of Alabama at Birmingham, Birmingham, Alabama, United States|Mercy Capitol, Des Moines, Iowa, United States|Iowa Methodist Medical Center, Des Moines, Iowa, United States|Iowa Oncology Research Association CCOP, Des Moines, Iowa, United States|Medical Oncology and Hematology Associates-Des Moines, Des Moines, Iowa, United States|Medical Oncology and Hematology Associates, Des Moines, I…	https://ClinicalTrials.gov/show/NCT00258349	NIH	Interventional	National Cancer Institute (NCI)			18 Years and older Â (Adult, Older Adult)
50	NCT01118975	Vorinostat	Lapatinib	HER2	Phase 1|2	Terminated	12	2010-03-01	GCC 0845:Vorinostat and Lapatinib in Advanced Solid Tumors and Advanced Breast Cancer to Evaluate Response and Biomarkers	Has Results	Breast Cancer|Neoplasm Metastasis	Drug: Vorinostat|Drug: Lapatinib	Dose Limiting Toxicities|Clinical Benefit Rate	All	Allocation: Non-Randomized|Intervention Model: Single Group Assignment|Masking: None (Open Label)|Primary Purpose: Treatment	HP-00040048	2010-03-01	2012-10-01	2012-10-01	2010-05-07	2014-04-24	2019-11-13	University of Maryland Greenebaum Cancer Center, Baltimore, Maryland, United States	https://ClinicalTrials.gov/show/NCT01118975	Other	Interventional	University of Maryland, Baltimore|University of Maryland Greenebaum Cancer Center			18 Years and older Â (Adult, Older Adult)
56	NCT00416130	Vorinostat			Phase 1|2	Unknown status	49	2007-01-01	Clinical Trial of SAHA in Patients With Breast Cancer	No Results Available	Breast Cancer	Drug: Vorinostat	Clinical laboratory tests|Vital signs|Electrocardiograms|Vorinostat concentration in serum samples|Level of histone H3 acetylation|Known functional single nucleotide polymorphisms|Baseline plasma protein profiles and changes in response to chemotherapy|Tumor histone acetylation studies, genomics and proteomics studies (optional)	Female	Allocation: N/A|Intervention Model: Single Group Assignment|Masking: None (Open Label)|Primary Purpose: Treatment	BR05/24/06|DSRB Reference Code: B/06/275|HSA No: CTC0600314	2007-01-01	2015-01-01	2015-01-01	2006-12-27		2013-12-10	National University Hospital, Singapore, Singapore|National Cancer Centre, Singapore, Singapore	https://ClinicalTrials.gov/show/NCT00416130	Other|Industry	Interventional	National University Hospital, Singapore|Merck Sharp & Dohme LLC			18 Years and older Â (Adult, Older Adult)
33	NCT00616967	Vorinostat	Carboplatin		Phase 2	Active, not recruiting	68	2008-05-01	Carboplatin and Nab-Paclitaxel With or Without Vorinostat in Treating Women With Newly Diagnosed Operable Breast Cancer	Has Results	Breast Cancer	Drug: carboplatin|Drug: paclitaxel albumin-stabilized nanoparticle formulation|Drug: vorinostat|Other: placebo	Pathological Complete Response (pCR) Rate|Safety as Measured by Number of Participants Who Experience Adverse Events|Number of Participants With Clinical Complete Response (cCR)|Change in Standard Uptake Value (SULmax) From Baseline to Day 15 on FDG-PET|Absolute Change From Baseline in Ki-67|Change in Cumulative Methylation Index (CMI)|Cumulative Methylation Index (CMI) at Day 15|Number of Partic…	Female	Allocation: Randomized|Intervention Model: Parallel Assignment|Masking: Quadruple (Participant, Care Provider, Investigator, Outcomes Assessor)|Primary Purpose: Treatment	J0785|P30CA006973|NA_00012756|JHOC-SKCCC-J0785|JHOC-J0785|CDR0000586335	2008-05-01	2014-06-01	2023-02-01	2008-02-15	2014-07-16	2022-02-03	University of Alabama Comprehensive Cancer Center, Birmingham, Alabama, United States|Indiana University Purdue University of Indianapolis, Indianapolis, Indiana, United States|Anne Arundel Health System, Annapolis, Maryland, United States|Sidney Kimmel Comprehensive Cancer Center at Johns Hopkins, Baltimore, Maryland, United States|Mayo Clinic Cancer Center, Rochester, Minnesota, United States	https://ClinicalTrials.gov/show/NCT00616967	Other|NIH	Interventional	Sidney Kimmel Comprehensive Cancer Center at Johns Hopkins|National Cancer Institute (NCI)			18 Years and older Â (Adult, Older Adult)
44	NCT00365599	Vorinostat	Tamoxifen	ER	Phase 2	Completed	43	2006-02-01	Phase II Trial of SAHA & Tamoxifen for Patients With Breast Cancer	Has Results	Breast Cancer	Drug: suberoylanilide hydroxamic acid (SAHA, Vorinostat)|Drug: tamoxifen citrate (Tamoxifen)	Number of Participants With Objective Response (OR)|Time to Progression (TTP)|Number of Participants With Serious Adverse Events (SAEs)	All	Allocation: N/A|Intervention Model: Single Group Assignment|Masking: None (Open Label)|Primary Purpose: Treatment	MCC-14662	2006-02-01	2011-04-01	2012-08-01	2006-08-17	2012-03-26	2014-11-21	University of California, San Francisco, California, United States|Bethesda Memorial Hospital Research Center, Boynton Beach, Florida, United States|M.D. Anderson of Orlando, Orlando, Florida, United States|Fawcett Memorial Hospital, Port Charlotte, Florida, United States|Martin Memorial Cancer Center, Stuart, Florida, United States|Tallahassee Memorial HealthCare, Inc., Tallahassee, Florida, Uni…	https://ClinicalTrials.gov/show/NCT00365599	Other|Industry	Interventional	H. Lee Moffitt Cancer Center and Research Institute|Merck Sharp & Dohme LLC			18 Years and older Â (Adult, Older Adult)
45	NCT00262834	Vorinostat			Phase 2	Completed	54	2005-10-01	Vorinostat in Treating Women Who Are Undergoing Surgery For Newly Diagnosed Stage I -III Breast Cancer	Has Results	Breast Cancer|Stage I Breast Cancer|Stage II Breast Cancer|Stage III Breast Cancer	Drug: vorinostat|Other: conventional surgery	Number of Participants With Adverse Events|Change in Tissue Proliferation After 3 Days of Treatment|Change in Tissue Apoptosis After 3 Days of Treatment|Change in Tissue Histone Acetylation After 3 Days of Treatment|Change in Blood (Peripheral Blood Mononuclear Cells) Histone Acetylation After 3 Days of Treatment	Female	Allocation: N/A|Intervention Model: Single Group Assignment|Masking: None (Open Label)|Primary Purpose: Treatment	NCI-2009-00098|CDR0000445404|SKCCC J0504|6914|U01CA070095|P30CA006973	2005-10-01	2008-10-01	2013-05-01	2005-12-07	2014-09-08	2020-02-19	Johns Hopkins University/Sidney Kimmel Cancer Center, Baltimore, Maryland, United States	https://ClinicalTrials.gov/show/NCT00262834	NIH	Interventional	National Cancer Institute (NCI)			18 Years and older Â (Adult, Older Adult)
48	NCT04190056	Vorinostat	Pembrolizumab	PD-L1	Phase 2	Recruiting	65	2021-03-11	Pembrolizumab and Tamoxifen With or Without Vorinostat for the Treatment of Estrogen Receptor Positive Breast Cancer	No Results Available	Anatomic Stage IV Breast Cancer AJCC v8|Prognostic Stage IV Breast Cancer AJCC v8	Biological: Pembrolizumab|Drug: Tamoxifen|Drug: Vorinostat	Overall response rate (ORR)|Percentage of participants with tumor responses|Duration of response (DOR)|Median progression free survival (PFS)|Overall survival (OS)	All	Allocation: Randomized|Intervention Model: Parallel Assignment|Masking: None (Open Label)|Primary Purpose: Treatment	197520|NCI-2019-07572	2021-03-11	2025-09-30	2029-03-01	2019-12-09		2022-02-01	University of California, San Francisco, San Francisco, California, United States	https://ClinicalTrials.gov/show/NCT04190056	Other|Industry	Interventional	University of California, San Francisco|Merck Sharp & Dohme LLC			18 Years and older Â (Adult, Older Adult)
51	NCT01194427	Vorinostat	Tamoxifen	ER	Phase 2	Terminated	2	2011-03-01	A Study of Vorinostat and Tamoxifen in Newly Diagnosed Breast Cancer	Has Results	Stage I Breast Cancer|Stage II Breast Cancer|Stage III Breast Cancer|Invasive Breast Cancer	Drug: Vorinostat and Tamoxifen	Changes in Markers of Proliferation Prior to and After Study Drug Administration	Female	Allocation: N/A|Intervention Model: Single Group Assignment|Masking: None (Open Label)|Primary Purpose: Basic Science	J09144|NA_00033768	2011-03-01	2011-11-01	2011-11-01	2010-09-03	2013-05-17	2013-05-17	Sidney Kimmel Comprehensive Cancer Center at Johns Hopkins, Baltimore, Maryland, United States	https://ClinicalTrials.gov/show/NCT01194427	Other|Industry	Interventional	Sidney Kimmel Comprehensive Cancer Center at Johns Hopkins|Merck Sharp & Dohme LLC			18 Years and older Â (Adult, Older Adult)
52	NCT00132002	Vorinostat			Phase 2	Terminated	14	2005-06-01	Suberoylanilide Hydroxamic Acid in Treating Patients With Progressive Stage IV Breast Cancer	Has Results	Male Breast Cancer|Recurrent Breast Cancer|Stage IV Breast Cancer	Drug: vorinostat|Other: laboratory biomarker analysis	Objective Tumor Response Rate|Overall Survival|Progression-free Survival	All	Allocation: N/A|Intervention Model: Single Group Assignment|Masking: None (Open Label)|Primary Purpose: Treatment	NCI-2012-02836|PHII-62|N01CM62209|CDR0000438776	2005-06-01	2008-01-01	2008-01-01	2005-08-19	2015-03-19	2015-03-19	City of Hope, Duarte, California, United States	https://ClinicalTrials.gov/show/NCT00132002	NIH	Interventional	National Cancer Institute (NCI)			18 Years and older Â (Adult, Older Adult)
53	NCT02395627	Vorinostat			Phase 2	Terminated	38	2015-05-04	Reversing Therapy Resistance With Epigenetic-Immune Modification	Has Results	Breast Neoplasms	Drug: Tamoxifen|Drug: Vorinostat|Drug: Pembrolizumab	Objective Response Rate (ORR)|Number of Participants With Treatment-related Adverse Events (AE)|Duration of Response|Progression Free Survival|Overall Survival (OS)|Number of Participants With Tumor Responses Calculated by Immune Related Response-Criteria (irRC)|Number of Participants With a Clinical Response (Clinical Benefit) Based on PD-L1 Expression to Epigenetic Immune Priming	All	Allocation: Randomized|Intervention Model: Parallel Assignment|Masking: None (Open Label)|Primary Purpose: Treatment	147523|NCI-2015-00815	2015-05-04	2019-06-08	2019-06-08	2015-03-23	2020-07-07	2020-07-07	University of California, San Francisco Medical Center, San Francisco, California, United States	https://ClinicalTrials.gov/show/NCT02395627	Other|Industry	Interventional	University of California, San Francisco|Avon Foundation|Merck Sharp & Dohme LLC			18 Years and older Â (Adult, Older Adult)	"Informed Consent Form", https://ClinicalTrials.gov/ProvidedDocs/27/NCT02395627/ICF_000.pdf|"Study Protocol and Statistical Analysis Plan", https://ClinicalTrials.gov/ProvidedDocs/27/NCT02395627/Prot_SAP_001.pdf
54	NCT00126451	Vorinostat			Phase 2	Terminated	16	2004-12-01	A Clinical Trial of Oral Suberoylanilide Hydroxamic Acid (SAHA) in Patients With Relapsed or Refractory Breast, Colorectal and Non-Small Cell Lung Cancer (0683-011)(TERMINATED)	No Results Available	Breast Cancer|Colorectal Cancer|Non-small-cell Lung Carcinoma	Drug: MK0683, vorinostat, Suberoylanilide Hydroxamic Acid (SAHA)|Drug: Duration of Treatment - During each treatment cycle, treatment is administered twice daily for 14 days, followed by 7 days of rest for a total of 10 cycles	Response rate of relapsed/refractory breast, colorectal and non-small cell lung cancer to SAHA using RECIST criteria.|Positron emission tomography (PET) as an earlier indicator of the response to SAHA as assessed by RECIST criteria. To evaluate the safety and tolerability of SAHA for 14 days every 21 days.	All	Allocation: Non-Randomized|Intervention Model: Single Group Assignment|Masking: None (Open Label)|Primary Purpose: Treatment	0683-011|2005_014	2004-12-01	2005-10-11	2005-10-11	2005-08-04		2017-04-10		https://ClinicalTrials.gov/show/NCT00126451	Industry	Interventional	Merck Sharp & Dohme LLC			18 Years and older Â (Adult, Older Adult)

## Sheet: Figure 1c
symbol	drug	cor	fdr	entrez
KRT7	(5Z)-7-Oxozeaenol	0.206116	8.36659e-09	3855
KRT7	17-AAG	-0.214772	1.76742e-09	3855
KRT7	5-Fluorouracil	0.174869	6.0889e-07	3855
KRT7	681640	-0.0188994	0.783539	3855
KRT7	A-443654	-0.113705	0.420747	3855
KRT7	A-770041	-0.108877	0.134699	3855
KRT7	AC220	0.0972589	0.0204515	3855
KRT7	AG-014699	0.0451227	0.299384	3855
KRT7	AICAR	0.056199	0.165718	3855
KRT7	AKT inhibitor VIII	-0.181677	7.25857e-06	3855
KRT7	AMG-706	-0.0240698	0.73246	3855
KRT7	AP-24534	0.159059	2.2395e-05	3855
KRT7	AR-42	0.253665	1.02688e-13	3855
KRT7	AS601245	-0.107475	0.0180526	3855
KRT7	AS605240	0.113922	0.00363999	3855
KRT7	AT-7519	0.15511	8.26771e-06	3855
KRT7	ATRA	0.0887105	0.0446896	3855
KRT7	AUY922	0.0618284	0.208273	3855
KRT7	AZ628	0.108897	0.1162	3855
KRT7	AZD6482	0.0211817	0.700662	3855
KRT7	AZD7762	0.201061	5.81259e-08	3855
KRT7	AZD8055	0.17795	1.84987e-06	3855
KRT7	Afatinib	-0.24661	3.30729e-13	3855
KRT7	Axitinib	0.144973	0.000772023	3855
KRT7	BAY 61-3606	0.140238	0.000240872	3855
KRT7	BEZ235	0.0738978	0.104377	3855
KRT7	BHG712	0.226217	4.21434e-11	3855
KRT7	BI-2536	-0.0533934	0.623333	3855
KRT7	BIRB 0796	-0.119179	0.00914459	3855
KRT7	BIX02189	0.169661	1.25367e-06	3855
KRT7	BMS-509744	-0.0914584	0.294398	3855
KRT7	BMS-536924	0.0613332	0.302256	3855
KRT7	BMS-708163	-0.11449	0.00292401	3855
KRT7	BMS-754807	0.049638	0.359487	3855
KRT7	BMS345541	0.201812	4.56423e-09	3855
KRT7	BX-795	0.18646	1.48334e-06	3855
KRT7	BX-912	0.284159	0	3855
KRT7	Belinostat	0.213716	1.21123e-09	3855
KRT7	Bexarotene	-0.0461484	0.519641	3855
KRT7	Bicalutamide	-0.109672	0.00716026	3855
KRT7	Bleomycin	-0.0101471	0.889493	3855
KRT7	Bleomycin (50 uM)	-0.0226541	0.563865	3855
KRT7	Bortezomib	0.00664751	0.952307	3855
KRT7	Bosutinib	0.0123408	0.854649	3855
KRT7	Bryostatin 1	-0.0264901	0.645414	3855
KRT7	CAL-101	0.153348	1.7737e-05	3855
KRT7	CAY10603	0.258986	2.61038e-14	3855
KRT7	CCT007093	-0.0858105	0.0368801	3855
KRT7	CCT018159	-0.038266	0.471683	3855
KRT7	CEP-701	0.273023	4.03939e-14	3855
KRT7	CGP-082996	-0.147931	0.0461456	3855
KRT7	CGP-60474	-0.0692849	0.410902	3855
KRT7	CH5424802	0.0498543	0.374685	3855
KRT7	CHIR-99021	0.0209834	0.623019	3855
KRT7	CI-1040	0.0509106	0.25213	3855
KRT7	CMK	-0.012218	0.93491	3855
KRT7	CP466722	0.202208	3.78775e-09	3855
KRT7	CP724714	-0.147844	0.00025228	3855
KRT7	CUDC-101	0.175542	6.43892e-07	3855
KRT7	CX-5461	0.216998	3.5553e-10	3855
KRT7	Camptothecin	0.206694	5.68078e-08	3855
KRT7	Cetuximab	-0.165948	9.53093e-06	3855
KRT7	Cisplatin	0.117967	0.00661562	3855
KRT7	Crizotinib	0.0886628	0.446519	3855
KRT7	Cyclopamine	0.0517522	0.646604	3855
KRT7	Cytarabine	0.0995566	0.0248779	3855
KRT7	DMOG	0.0188923	0.722175	3855
KRT7	Dabrafenib	0.14808	0.000104137	3855
KRT7	Dasatinib	-0.123899	0.0507535	3855
KRT7	Docetaxel	-0.105465	0.00451321	3855
KRT7	Doxorubicin	0.0524386	0.388918	3855
KRT7	EHT 1864	0.0441974	0.499023	3855
KRT7	EKB-569	-0.00250863	0.958489	3855
KRT7	EX-527	0.02825	0.813943	3855
KRT7	Elesclomol	0.0494995	0.272928	3855
KRT7	Embelin	0.0291695	0.656257	3855
KRT7	Epothilone B	-0.0146733	0.810889	3855
KRT7	Erlotinib	-0.176776	0.00684815	3855
KRT7	Etoposide	0.134551	0.00100527	3855
KRT7	FH535	-0.045282	0.353398	3855
KRT7	FK866	0.322773	0	3855
KRT7	FMK	0.0507509	0.441147	3855
KRT7	FR-180204	0.0188658	0.762662	3855
KRT7	FTI-277	-0.109962	0.00545161	3855
KRT7	Foretinib	0.215086	2.16705e-09	3855
KRT7	GDC0449	0.0778278	0.320907	3855
KRT7	GDC0941	0.0630437	0.217627	3855
KRT7	GNF-2	-0.00524251	0.990638	3855
KRT7	GSK-650394	0.0134265	0.890444	3855
KRT7	GSK1070916	0.227262	5.2378e-11	3855
KRT7	GSK1904529A	-0.111957	0.00769304	3855
KRT7	GSK2126458	0.174856	7.75366e-07	3855
KRT7	GSK269962A	0.135386	0.000643392	3855
KRT7	GSK429286A	0.189513	1.97838e-07	3855
KRT7	GSK690693	0.163914	3.1986e-06	3855
KRT7	GW 441756	-0.0735595	0.585425	3855
KRT7	GW-2580	-0.0195176	0.96834	3855
KRT7	GW843682X	0.0119886	0.920807	3855
KRT7	Gefitinib	-0.173818	4.41137e-06	3855
KRT7	Gemcitabine	0.0895773	0.0452562	3855
KRT7	Genentech Cpd 10	0.250026	2.80599e-13	3855
KRT7	HG-5-113-01	0.158598	0.00816635	3855
KRT7	HG-5-88-01	0.0737254	0.548017	3855
KRT7	HG-6-64-1	0.125503	0.00200402	3855
KRT7	I-BET-762	0.282115	0	3855
KRT7	IOX2	-0.0525021	0.349721	3855
KRT7	IPA-3	0.167427	5.7875e-06	3855
KRT7	Imatinib	0.0769717	0.556712	3855
KRT7	Ispinesib Mesylate	0.240086	2.66808e-12	3855
KRT7	JNJ-26854165	0.0161251	0.792768	3855
KRT7	JNK Inhibitor VIII	-0.118386	0.00315273	3855
KRT7	JNK-9L	0.0846937	0.0840049	3855
KRT7	JQ1	0.112221	0.00437475	3855
KRT7	JQ12	0.0458107	0.40105	3855
KRT7	JW-7-24-1	0.303279	0	3855
KRT7	JW-7-52-1	-0.0596976	0.558038	3855
KRT7	KIN001-055	-0.125146	0.0062859	3855
KRT7	KIN001-102	0.127456	0.000267499	3855
KRT7	KIN001-135	-0.0847572	0.373642	3855
KRT7	KIN001-236	0.13895	9.7568e-05	3855
KRT7	KIN001-244	0.177626	4.26034e-07	3855
KRT7	KIN001-260	0.18368	1.30594e-07	3855
KRT7	KIN001-266	0.0796133	0.0736941	3855
KRT7	KIN001-270	0.168037	4.19011e-06	3855
KRT7	KU-55933	-0.00454898	0.961485	3855
KRT7	LAQ824	0.112871	0.00296215	3855
KRT7	LFM-A13	-0.0934883	0.0421248	3855
KRT7	LY317615	-0.0333021	0.471863	3855
KRT7	Lapatinib	-0.337037	6.58445e-10	3855
KRT7	Lenalidomide	0.0597527	0.369091	3855
KRT7	Linifanib	0.0861172	0.0529125	3855
KRT7	Lisitinib	0.0519856	0.397387	3855
KRT7	MG-132	0.0272798	0.801364	3855
KRT7	MK-2206	0.0598917	0.229384	3855
KRT7	MLN4924	0.0707705	0.187673	3855
KRT7	MP470	0.119158	0.00411494	3855
KRT7	MPS-1-IN-1	0.203853	7.76346e-09	3855
KRT7	MS-275	0.0719927	0.376147	3855
KRT7	Masitinib	0.256389	1.12259e-13	3855
KRT7	Methotrexate	0.231908	5.37463e-11	3855
KRT7	Midostaurin	0.00259154	0.962785	3855
KRT7	Mitomycin C	0.089624	0.0483846	3855
KRT7	NG-25	0.222195	7.92688e-11	3855
KRT7	NPK76-II-72-1	0.25182	6.30792e-14	3855
KRT7	NSC-207895	0.127591	0.00128838	3855
KRT7	NSC-87877	0.0207012	0.748628	3855
KRT7	NU-7441	0.0352786	0.644658	3855
KRT7	Navitoclax	0.232162	5.64854e-11	3855
KRT7	Nilotinib	0.127162	0.00306098	3855
KRT7	Nutlin-3a (-)	0.197098	6.83082e-07	3855
KRT7	OSI-027	0.253278	1.28516e-13	3855
KRT7	OSI-930	0.139266	0.00014176	3855
KRT7	OSU-03012	0.075081	0.101845	3855
KRT7	Obatoclax Mesylate	0.117623	0.00460608	3855
KRT7	Olaparib	0.0851653	0.0404986	3855
KRT7	PAC-1	0.0532412	0.21212	3855
KRT7	PD-0325901	-0.0252986	0.561724	3855
KRT7	PD-0332991	0.126806	0.00451873	3855
KRT7	PD-173074	0.034624	0.823865	3855
KRT7	PF-4708671	-0.0319931	0.774461	3855
KRT7	PF-562271	0.0218561	0.732187	3855
KRT7	PFI-1	0.108207	0.0107444	3855
KRT7	PHA-665752	0.0209098	0.902664	3855
KRT7	PHA-793887	0.215104	2.34766e-10	3855
KRT7	PI-103	0.248946	3.36328e-13	3855
KRT7	PIK-93	0.220075	9.19768e-11	3855
KRT7	PLX4720	0.113676	0.0027232	3855
KRT7	Paclitaxel	-0.109402	0.226742	3855
KRT7	Parthenolide	0.0933828	0.321348	3855
KRT7	Pazopanib	0.0382201	0.505281	3855
KRT7	Phenformin	0.182624	2.60564e-07	3855
KRT7	Pyrimethamine	0.0799792	0.463106	3855
KRT7	QL-VIII-58	0.026338	0.774807	3855
KRT7	QL-X-138	0.236764	6.61576e-12	3855
KRT7	QL-XI-92	0.248103	3.32416e-13	3855
KRT7	QL-XII-47	0.183721	4.75203e-07	3855
KRT7	QL-XII-61	0.160521	0.0046394	3855
KRT7	QS11	0.0919752	0.0857844	3855
KRT7	RDEA119	0.0144905	0.728627	3855
KRT7	RO-3306	-0.0776313	0.060968	3855
KRT7	Rapamycin	-0.0822476	0.444135	3855
KRT7	Roscovitine	0.00195774	0.995508	3855
KRT7	Ruxolitinib	0.0591355	0.220384	3855
KRT7	S-Trityl-L-cysteine	0.0398163	0.661717	3855
KRT7	SB 216763	-0.0144974	0.800254	3855
KRT7	SB 505124	0.117086	0.0355761	3855
KRT7	SB52334	0.107637	0.00771764	3855
KRT7	SB590885	0.116677	0.0068961	3855
KRT7	SGC0946	-0.088681	0.0515108	3855
KRT7	SL 0101-1	-0.109166	0.142034	3855
KRT7	SN-38	0.145404	0.000140339	3855
KRT7	SNX-2112	0.2503	2.46567e-13	3855
KRT7	STF-62247	0.0919091	0.0183996	3855
KRT7	Salubrinal	0.0169367	0.874211	3855
KRT7	Saracatinib	-0.0986709	0.211408	3855
KRT7	Shikonin	0.12251	0.00600162	3855
KRT7	Sorafenib	0.0506326	0.661054	3855
KRT7	Sunitinib	0.0298672	0.728833	3855
KRT7	T0901317	0.130222	0.000580913	3855
KRT7	TAE684	0.00591656	0.972919	3855
KRT7	TAK-715	0.105085	0.00330954	3855
KRT7	TG101348	0.258328	2.14711e-14	3855
KRT7	TGX221	-0.0475757	0.486457	3855
KRT7	THZ-2-102-1	0.261643	2.01797e-14	3855
KRT7	THZ-2-49	0.156987	1.0134e-05	3855
KRT7	TL-1-85	0.238147	2.94168e-12	3855
KRT7	TL-2-105	0.164466	3.47926e-06	3855
KRT7	TPCA-1	0.192138	1.97e-08	3855
KRT7	TW 37	0.165009	1.2432e-05	3855
KRT7	Talazoparib	0.13177	0.000837657	3855
KRT7	Tamoxifen	-0.00127645	0.994032	3855
KRT7	Temozolomide	0.0048159	0.963192	3855
KRT7	Temsirolimus	0.147947	0.000267247	3855
KRT7	Thapsigargin	0.0286606	0.693679	3855
KRT7	Tipifarnib	0.00534322	0.955238	3855
KRT7	Tivozanib	0.110136	0.0144051	3855
KRT7	Trametinib	-0.0677593	0.0721605	3855
KRT7	Tubastatin A	0.220335	1.14644e-10	3855
KRT7	UNC0638	0.231009	4.25251e-12	3855
KRT7	UNC1215	-0.0445429	0.383897	3855
KRT7	VNLG/124	0.105323	0.00639078	3855
KRT7	VX-11e	0.0380781	0.444982	3855
KRT7	VX-680	0.0422667	0.684384	3855
KRT7	VX-702	0.0241759	0.923714	3855
KRT7	Veliparib	-0.0099005	0.910543	3855
KRT7	Vinblastine	0.150465	0.000129022	3855
KRT7	Vinorelbine	0.04589	0.40423	3855
KRT7	Vorinostat	0.308979	0	3855
KRT7	WH-4-023	-0.116472	0.0985085	3855
KRT7	WZ-1-84	-0.228554	0.000283762	3855
KRT7	WZ3105	0.150134	1.5651e-05	3855
KRT7	XAV939	-0.234606	6.07737e-11	3855
KRT7	XL-184	0.0955221	0.0221942	3855
KRT7	XMD11-85h	0.0905603	0.501774	3855
KRT7	XMD13-2	0.274531	0	3855
KRT7	XMD14-99	0.210866	2.08956e-09	3855
KRT7	XMD15-27	0.0960067	0.0234281	3855
KRT7	XMD8-85	0.0661688	0.425397	3855
KRT7	XMD8-92	0.0647555	0.533941	3855
KRT7	Y-39983	0.204193	5.28422e-09	3855
KRT7	YK 4-279	0.16072	0.000214133	3855
KRT7	YM155	0.00604086	0.93399	3855
KRT7	YM201636	0.189399	5.6293e-08	3855
KRT7	Z-LLNle-CHO	-0.0609598	0.424272	3855
KRT7	ZG-10	0.210494	0.000151046	3855
KRT7	ZM-447439	0.174867	1.2442e-05	3855
KRT7	ZSTK474	0.157253	7.49295e-06	3855
KRT7	Zibotentan	-0.0632216	0.68651	3855
KRT7	piperlongumine	0.0824051	0.0442064	3855
KRT7	rTRAIL	-0.0444309	0.543911	3855
KRT7	selumetinib	-0.00444809	0.921612	3855
ZNF92	(5Z)-7-Oxozeaenol	0.174797	1.50664e-06	168374
ZNF92	17-AAG	0.358	0	168374
ZNF92	5-Fluorouracil	-0.200507	8.23173e-09	168374
ZNF92	681640	0.127205	0.0165887	168374
ZNF92	A-443654	0.00511073	0.985214	168374
ZNF92	A-770041	-0.009436	0.930245	168374
ZNF92	AC220	-0.0683752	0.123548	168374
ZNF92	AG-014699	0.0967955	0.0170346	168374
ZNF92	AICAR	-0.151757	5.8418e-05	168374
ZNF92	AKT inhibitor VIII	0.104833	0.0121773	168374
ZNF92	AMG-706	0.117852	0.0143711	168374
ZNF92	AP-24534	-0.145919	0.00011584	168374
ZNF92	AR-42	-0.338969	1.81023e-24	168374
ZNF92	AS601245	0.110197	0.0148342	168374
ZNF92	AS605240	-0.0911948	0.0230084	168374
ZNF92	AT-7519	-0.29954	3.55134e-19	168374
ZNF92	ATRA	-0.0621287	0.187279	168374
ZNF92	AUY922	0.0521578	0.305711	168374
ZNF92	AZ628	0.146939	0.0245135	168374
ZNF92	AZD6482	0.0318481	0.530192	168374
ZNF92	AZD7762	-0.11783	0.00219107	168374
ZNF92	AZD8055	-0.187669	4.55941e-07	168374
ZNF92	Afatinib	0.152473	1.393e-05	168374
ZNF92	Axitinib	-0.0427598	0.424753	168374
ZNF92	BAY 61-3606	-0.118811	0.00215261	168374
ZNF92	BEZ235	0.0426408	0.394632	168374
ZNF92	BHG712	-0.238086	3.29874e-12	168374
ZNF92	BI-2536	-0.0542925	0.616389	168374
ZNF92	BIRB 0796	0.130022	0.00424485	168374
ZNF92	BIX02189	-0.231383	1.67933e-11	168374
ZNF92	BMS-509744	0.114265	0.177013	168374
ZNF92	BMS-536924	0.0327544	0.660089	168374
ZNF92	BMS-708163	0.134942	0.00040253	168374
ZNF92	BMS-754807	0.0587336	0.262295	168374
ZNF92	BMS345541	-0.265148	5.3359e-15	168374
ZNF92	BX-795	-0.0267402	0.601368	168374
ZNF92	BX-912	-0.316414	1.37703e-21	168374
ZNF92	Belinostat	-0.292084	1.99499e-17	168374
ZNF92	Bexarotene	0.084739	0.134197	168374
ZNF92	Bicalutamide	0.111536	0.0061329	168374
ZNF92	Bleomycin	0.0619635	0.232551	168374
ZNF92	Bleomycin (50 uM)	0.271794	0	168374
ZNF92	Bortezomib	0.165935	0.0108519	168374
ZNF92	Bosutinib	0.0375645	0.504465	168374
ZNF92	Bryostatin 1	0.130864	0.00361185	168374
ZNF92	CAL-101	-0.242008	2.30211e-12	168374
ZNF92	CAY10603	-0.319435	9.659e-22	168374
ZNF92	CCT007093	0.142127	0.00034008	168374
ZNF92	CCT018159	0.0920134	0.043941	168374
ZNF92	CEP-701	-0.0969934	0.0133301	168374
ZNF92	CGP-082996	0.0481562	0.635012	168374
ZNF92	CGP-60474	0.0615915	0.479144	168374
ZNF92	CH5424802	-0.0819471	0.0960535	168374
ZNF92	CHIR-99021	0.0856476	0.0218435	168374
ZNF92	CI-1040	0.191212	5.97323e-07	168374
ZNF92	CMK	-0.0253907	0.855864	168374
ZNF92	CP466722	-0.306765	3.64806e-20	168374
ZNF92	CP724714	0.0257303	0.674229	168374
ZNF92	CUDC-101	-0.302504	5.30579e-19	168374
ZNF92	CX-5461	-0.229228	3.09714e-11	168374
ZNF92	Camptothecin	-0.094233	0.021434	168374
ZNF92	Cetuximab	0.199784	7.4322e-08	168374
ZNF92	Cisplatin	0.091043	0.0438689	168374
ZNF92	Crizotinib	-0.0143239	0.947795	168374
ZNF92	Cyclopamine	-0.102654	0.259127	168374
ZNF92	Cytarabine	0.03874	0.463138	168374
ZNF92	DMOG	-0.0954962	0.0207442	168374
ZNF92	Dabrafenib	0.0999967	0.0122599	168374
ZNF92	Dasatinib	0.149628	0.0157845	168374
ZNF92	Docetaxel	0.295072	0	168374
ZNF92	Doxorubicin	0.00352541	0.967612	168374
ZNF92	EHT 1864	0.0457415	0.477877	168374
ZNF92	EKB-569	-0.148021	6.4377e-05	168374
ZNF92	EX-527	0.0269267	0.824063	168374
ZNF92	Elesclomol	0.141763	0.000413389	168374
ZNF92	Embelin	0.0114283	0.885252	168374
ZNF92	Epothilone B	0.110337	0.0140308	168374
ZNF92	Erlotinib	0.226052	0.000338906	168374
ZNF92	Etoposide	-0.0770398	0.0795606	168374
ZNF92	FH535	0.107784	0.0108709	168374
ZNF92	FK866	-0.210074	1.31813e-09	168374
ZNF92	FMK	-0.0431323	0.529557	168374
ZNF92	FR-180204	-0.0534909	0.288339	168374
ZNF92	FTI-277	0.182373	1.87183e-06	168374
ZNF92	Foretinib	-0.165563	5.9836e-06	168374
ZNF92	GDC0449	-0.00643336	0.965089	168374
ZNF92	GDC0941	-0.0332101	0.580343	168374
ZNF92	GNF-2	0.0345444	0.8988	168374
ZNF92	GSK-650394	0.0402482	0.586293	168374
ZNF92	GSK1070916	-0.30632	1.59107e-19	168374
ZNF92	GSK1904529A	0.140558	0.000649447	168374
ZNF92	GSK2126458	-0.276075	7.99854e-16	168374
ZNF92	GSK269962A	0.0297697	0.602202	168374
ZNF92	GSK429286A	-0.16293	1.0109e-05	168374
ZNF92	GSK690693	-0.291553	7.07144e-18	168374
ZNF92	GW 441756	0.0333593	0.873609	168374
ZNF92	GW-2580	-0.016288	0.98165	168374
ZNF92	GW843682X	-0.0722807	0.403309	168374
ZNF92	Gefitinib	0.171045	6.49613e-06	168374
ZNF92	Gemcitabine	-0.0461547	0.354969	168374
ZNF92	Genentech Cpd 10	-0.258846	3.65978e-14	168374
ZNF92	HG-5-113-01	-0.0587017	0.411763	168374
ZNF92	HG-5-88-01	-0.00915415	0.967761	168374
ZNF92	HG-6-64-1	-0.00408411	0.949553	168374
ZNF92	I-BET-762	-0.359447	3.43773e-28	168374
ZNF92	IOX2	0.0800317	0.124646	168374
ZNF92	IPA-3	-0.184077	5.27621e-07	168374
ZNF92	Imatinib	-0.0469955	0.775925	168374
ZNF92	Ispinesib Mesylate	-0.237899	4.28195e-12	168374
ZNF92	JNJ-26854165	0.128047	0.00281186	168374
ZNF92	JNK Inhibitor VIII	0.205149	1.00499e-07	168374
ZNF92	JNK-9L	0.00714497	0.928583	168374
ZNF92	JQ1	-0.0578199	0.171544	168374
ZNF92	JQ12	-0.0414394	0.45452	168374
ZNF92	JW-7-24-1	-0.323004	1.97864e-22	168374
ZNF92	JW-7-52-1	0.0296427	0.804539	168374
ZNF92	KIN001-055	0.0264323	0.716538	168374
ZNF92	KIN001-102	-0.307238	2.81748e-20	168374
ZNF92	KIN001-135	0.143962	0.0910435	168374
ZNF92	KIN001-236	-0.268562	4.10499e-15	168374
ZNF92	KIN001-244	-0.235312	9.68965e-12	168374
ZNF92	KIN001-260	-0.237685	4.04404e-12	168374
ZNF92	KIN001-266	-0.162338	0.000124961	168374
ZNF92	KIN001-270	-0.200878	2.66608e-08	168374
ZNF92	KU-55933	-0.0278162	0.689952	168374
ZNF92	LAQ824	-0.193437	1.27201e-07	168374
ZNF92	LFM-A13	0.126843	0.00439122	168374
ZNF92	LY317615	-0.134499	0.000573994	168374
ZNF92	Lapatinib	0.220283	0.000128593	168374
ZNF92	Lenalidomide	-0.00305069	0.978408	168374
ZNF92	Linifanib	-0.0339165	0.538655	168374
ZNF92	Lisitinib	0.0416437	0.524622	168374
ZNF92	MG-132	0.12544	0.0924487	168374
ZNF92	MK-2206	-0.108983	0.0177476	168374
ZNF92	MLN4924	0.120067	0.0168611	168374
ZNF92	MP470	-0.137089	0.0010155	168374
ZNF92	MPS-1-IN-1	-0.202207	1.03629e-08	168374
ZNF92	MS-275	-0.173207	0.0122709	168374
ZNF92	Masitinib	-0.217171	5.20927e-10	168374
ZNF92	Methotrexate	-0.327829	1.80137e-21	168374
ZNF92	Midostaurin	0.127599	0.00152433	168374
ZNF92	Mitomycin C	-0.0587405	0.232524	168374
ZNF92	NG-25	-0.282178	4.89171e-17	168374
ZNF92	NPK76-II-72-1	-0.389174	2.18861e-33	168374
ZNF92	NSC-207895	-0.168867	1.5354e-05	168374
ZNF92	NSC-87877	0.075205	0.148201	168374
ZNF92	NU-7441	0.0144294	0.884472	168374
ZNF92	Navitoclax	-0.337591	1.00999e-22	168374
ZNF92	Nilotinib	-0.0768726	0.100246	168374
ZNF92	Nutlin-3a (-)	-0.0373509	0.460508	168374
ZNF92	OSI-027	-0.319165	1.41829e-21	168374
ZNF92	OSI-930	-0.166865	3.97155e-06	168374
ZNF92	OSU-03012	-0.0555393	0.24956	168374
ZNF92	Obatoclax Mesylate	-0.0396715	0.41857	168374
ZNF92	Olaparib	0.0468169	0.289464	168374
ZNF92	PAC-1	-0.21568	7.02062e-09	168374
ZNF92	PD-0325901	0.272833	6.49575e-14	168374
ZNF92	PD-0332991	0.0207669	0.752185	168374
ZNF92	PD-173074	0.0295578	0.859194	168374
ZNF92	PF-4708671	0.0528956	0.559931	168374
ZNF92	PF-562271	0.119417	0.0119415	168374
ZNF92	PFI-1	-0.0187152	0.738877	168374
ZNF92	PHA-665752	0.0163964	0.926987	168374
ZNF92	PHA-793887	-0.34559	5.4884e-26	168374
ZNF92	PI-103	-0.326461	1.36797e-22	168374
ZNF92	PIK-93	-0.3393	5.9571e-25	168374
ZNF92	PLX4720	0.10151	0.00844912	168374
ZNF92	Paclitaxel	0.0504953	0.666541	168374
ZNF92	Parthenolide	-0.0134346	0.919959	168374
ZNF92	Pazopanib	0.0811859	0.0991566	168374
ZNF92	Phenformin	-0.227215	8.6876e-11	168374
ZNF92	Pyrimethamine	-0.0798226	0.464211	168374
ZNF92	QL-VIII-58	0.0286976	0.750333	168374
ZNF92	QL-X-138	-0.342798	8.04415e-25	168374
ZNF92	QL-XI-92	-0.283878	3.99386e-17	168374
ZNF92	QL-XII-47	-0.180451	7.78672e-07	168374
ZNF92	QL-XII-61	-0.193721	0.000452066	168374
ZNF92	QS11	-0.0325666	0.625038	168374
ZNF92	RDEA119	0.293073	0	168374
ZNF92	RO-3306	0.224202	6.04738e-09	168374
ZNF92	Rapamycin	-0.0682215	0.552521	168374
ZNF92	Roscovitine	0.0531113	0.757591	168374
ZNF92	Ruxolitinib	-0.0829741	0.0643405	168374
ZNF92	S-Trityl-L-cysteine	-0.0522406	0.544891	168374
ZNF92	SB 216763	0.135799	0.00264355	168374
ZNF92	SB 505124	0.0281061	0.736515	168374
ZNF92	SB52334	-0.0680018	0.121377	168374
ZNF92	SB590885	0.112733	0.00956407	168374
ZNF92	SGC0946	0.106783	0.0162433	168374
ZNF92	SL 0101-1	0.057856	0.435467	168374
ZNF92	SN-38	-0.028828	0.550648	168374
ZNF92	SNX-2112	-0.254274	9.87182e-14	168374
ZNF92	STF-62247	-0.169409	5.32165e-06	168374
ZNF92	Salubrinal	-0.172464	0.0183451	168374
ZNF92	Saracatinib	0.128289	0.0960013	168374
ZNF92	Shikonin	-0.0542071	0.293597	168374
ZNF92	Sorafenib	0.0411834	0.737984	168374
ZNF92	Sunitinib	0.00474327	0.965743	168374
ZNF92	T0901317	-0.232608	9.5023e-11	168374
ZNF92	TAE684	0.134355	0.109719	168374
ZNF92	TAK-715	-0.254196	1.16128e-13	168374
ZNF92	TG101348	-0.285748	1.60255e-17	168374
ZNF92	TGX221	0.196383	0.000832058	168374
ZNF92	THZ-2-102-1	-0.316322	5.42052e-21	168374
ZNF92	THZ-2-49	-0.243644	2.15699e-12	168374
ZNF92	TL-1-85	-0.25652	4.08593e-14	168374
ZNF92	TL-2-105	-0.238285	6.22885e-12	168374
ZNF92	TPCA-1	-0.311675	5.87946e-21	168374
ZNF92	TW 37	0.0235709	0.653139	168374
ZNF92	Talazoparib	0.0100595	0.853053	168374
ZNF92	Tamoxifen	0.0118778	0.942111	168374
ZNF92	Temozolomide	-0.00275567	0.979565	168374
ZNF92	Temsirolimus	-0.0264024	0.632927	168374
ZNF92	Thapsigargin	0.0501165	0.415938	168374
ZNF92	Tipifarnib	0.000964278	0.992677	168374
ZNF92	Tivozanib	-0.0488297	0.386431	168374
ZNF92	Trametinib	0.320151	0	168374
ZNF92	Tubastatin A	-0.348582	3.61207e-26	168374
ZNF92	UNC0638	-0.242256	3.21691e-13	168374
ZNF92	UNC1215	0.0793352	0.0857598	168374
ZNF92	VNLG/124	-0.106668	0.00566901	168374
ZNF92	VX-11e	0.0177831	0.751919	168374
ZNF92	VX-680	-0.120938	0.138218	168374
ZNF92	VX-702	-0.0139606	0.96079	168374
ZNF92	Veliparib	0.110889	0.0651779	168374
ZNF92	Vinblastine	-0.0225754	0.651552	168374
ZNF92	Vinorelbine	-0.0549332	0.29801	168374
ZNF92	Vorinostat	-0.287121	1.98688e-16	168374
ZNF92	WH-4-023	0.0910628	0.218903	168374
ZNF92	WZ-1-84	0.14782	0.0302086	168374
ZNF92	WZ3105	-0.33672	2.03272e-24	168374
ZNF92	XAV939	0.15165	3.9205e-05	168374
ZNF92	XL-184	-0.100153	0.0156967	168374
ZNF92	XMD11-85h	-0.0068187	0.976555	168374
ZNF92	XMD13-2	-0.327523	5.25142e-23	168374
ZNF92	XMD14-99	-0.211558	1.83138e-09	168374
ZNF92	XMD15-27	-0.119608	0.00343697	168374
ZNF92	XMD8-85	-0.0362262	0.695876	168374
ZNF92	XMD8-92	-0.0154548	0.919388	168374
ZNF92	Y-39983	-0.212232	1.19184e-09	168374
ZNF92	YK 4-279	0.0886443	0.063337	168374
ZNF92	YM155	-0.132051	0.00190669	168374
ZNF92	YM201636	-0.265882	8.33274e-15	168374
ZNF92	Z-LLNle-CHO	0.0416797	0.608991	168374
ZNF92	ZG-10	-0.105811	0.0815949	168374
ZNF92	ZM-447439	-0.155646	0.000112409	168374
ZNF92	ZSTK474	-0.294927	2.08006e-18	168374
ZNF92	Zibotentan	-0.00301205	0.995968	168374
ZNF92	piperlongumine	0.131697	0.00064854	168374
ZNF92	rTRAIL	0.0751918	0.234751	168374
ZNF92	selumetinib	0.250248	1.53113e-13	168374

## Sheet: Figure 1d 
symbol	drug	cor	fdr	entrez			Net Positive Correlation	Column1		Positive Correlation FDR <0.05	Count of drug
ABTB1	16-beta-bromoandrosterone	0.00564824	0.927138	80325		1	ML239	10		niclosamide	14
ABTB1	1S,3R-RSL-3	0.0186976	0.683441	80325		2	niclosamide	8		tipifarnib-P2	13
ABTB1	3-Cl-AHPC	0.0343465	0.40813	80325		3	tipifarnib-P2	6		ML239	13
ABTB1	968	-0.0618324	0.973489	80325		4	CHIR-99021	5		CHIR-99021	11
ABTB1	A-804598	0.0432002	0.800231	80325		5	tubastatin A	3		tubastatin A	10
ABTB1	AA-COCF3	-0.00163221	0.974734	80325		6	GDC-0879	1		PRIMA-1-Met	6
ABTB1	ABT-199	0.0295792	0.636354	80325		7	pluripotin	0		GDC-0879	6
ABTB1	ABT-737	-0.0134168	0.800006	80325		8	PRIMA-1-Met	0		bosutinib	6
ABTB1	AC55649	0.0144215	0.93429	80325		9	trametinib	-1		pluripotin	6
ABTB1	AGK-2	0.00476337	0.992803	80325		10	bosutinib	-3		PD318088	3
ABTB1	AM-580	-0.0121999	0.851998	80325		11	PD318088	-4		selumetinib	2
ABTB1	AT-406	-0.0708084	0.479758	80325		12	selumetinib	-5		trametinib	2
ABTB1	AT13387	0.0416474	0.509387	80325						(blank)
ABTB1	AT7867	0.000952671	0.985729	80325						Grand Total	92
ABTB1	AZ-3146	-0.0290903	0.526962	80325
ABTB1	AZD1480	0.0883741	0.214412	80325
ABTB1	AZD4547	-0.00376616	0.950774	80325						Negative Correlation FDR < 0.05	Count of drug
ABTB1	AZD6482	-0.000547291	0.994754	80325						birinapant	2
ABTB1	AZD7545	0.0119685	0.814306	80325						bosutinib	9
ABTB1	AZD7762	-0.0730123	0.063482	80325						BRD1378	1
ABTB1	AZD8055	0.0229971	0.600248	80325						BRD5468	1
ABTB1	B02	0.0359349	0.404524	80325						CHIR-99021	6
ABTB1	BCL-LZH-4	-0.00835898	0.978372	80325						GDC-0879	5
ABTB1	BEC	0.00253604	0.999979	80325						ML239	3
ABTB1	BI-2536	0.0313353	0.430476	80325						niclosamide	6
ABTB1	BIBR-1532	0.0654353	0.15741	80325						PD318088	7
ABTB1	BIRB-796	0.0178726	0.731845	80325						pluripotin	6
ABTB1	BIX-01294	-0.0542385	0.179284	80325						PRIMA-1-Met	6
ABTB1	BMS-195614	0.0244766	0.737229	80325						selumetinib	7
ABTB1	BMS-270394	-0.000346173	0.996289	80325						tipifarnib-P2	7
ABTB1	BMS-345541	-0.0373958	0.364914	80325						trametinib	3
ABTB1	BMS-536924	-0.0557212	0.298592	80325						tubastatin A	7
ABTB1	BMS-754807	0.025051	0.63079	80325						(blank)
ABTB1	BRD-A02303741	-0.00717505	0.921293	80325						Grand Total	76
ABTB1	BRD-A05715709	-0.0931666	0.518277	80325
ABTB1	BRD-A71883111	-0.0321211	0.500412	80325
ABTB1	BRD-A86708339	0.0850543	0.164435	80325
ABTB1	BRD-A94377914	-0.0931442	0.102879	80325
ABTB1	BRD-K01737880	0.085216	0.707784	80325
ABTB1	BRD-K02251932	0.0525071	0.314644	80325
ABTB1	BRD-K02492147	0.0152214	0.831255	80325
ABTB1	BRD-K04800985	-0.00412797	0.999785	80325
ABTB1	BRD-K09344309	0.0549846	0.939902	80325
ABTB1	BRD-K09587429	-0.0474014	0.470755	80325
ABTB1	BRD-K11533227	0.0324327	0.491359	80325
ABTB1	BRD-K13999467	-0.00928401	0.861319	80325
ABTB1	BRD-K14844214	0.00152484	0.988379	80325
ABTB1	BRD-K16147474	-0.0506345	0.898145	80325
ABTB1	BRD-K17060750	-0.00364417	0.956064	80325
ABTB1	BRD-K19103580	-0.0533349	0.290536	80325
ABTB1	BRD-K24690302	-0.0102178	0.841734	80325
ABTB1	BRD-K26531177	0.00714577	0.881633	80325
ABTB1	BRD-K27224038	-0.15022	0.466735	80325
ABTB1	BRD-K27986637	-0.0743041	0.643936	80325
ABTB1	BRD-K28456706	0.00433642	0.933069	80325
ABTB1	BRD-K29086754	0.0572489	0.803122	80325
ABTB1	BRD-K29313308	-0.0141893	0.773051	80325
ABTB1	BRD-K30019337	-0.0916074	0.722335	80325
ABTB1	BRD-K30748066	-0.0443437	0.836947	80325
ABTB1	BRD-K33199242	0.0167002	0.982385	80325
ABTB1	BRD-K33514849	0.0482303	0.999288	80325
ABTB1	BRD-K34099515	-0.0191539	0.984476	80325
ABTB1	BRD-K34222889	0.0528403	0.184958	80325
ABTB1	BRD-K34485477	-0.0584387	0.998562	80325
ABTB1	BRD-K35604418	0.0829581	0.0378837	80325
ABTB1	BRD-K37390332	0.00732323	0.989431	80325
ABTB1	BRD-K41334119	-0.0942083	0.866353	80325
ABTB1	BRD-K41597374	-0.0180728	0.690872	80325
ABTB1	BRD-K42260513	-0.0534547	0.994633	80325
ABTB1	BRD-K44224150	-0.0863365	0.974465	80325
ABTB1	BRD-K45681478	0.0446573	0.343225	80325
ABTB1	BRD-K48334597	0.0525795	0.685867	80325
ABTB1	BRD-K48477130	-0.0797155	0.684496	80325
ABTB1	BRD-K49290616	-0.0219068	0.970371	80325
ABTB1	BRD-K50799972	-0.0196199	0.823592	80325
ABTB1	BRD-K51490254	0.0497241	0.255481	80325
ABTB1	BRD-K51831558	0.0262438	0.746498	80325
ABTB1	BRD-K52037352	-0.0330575	0.637402	80325
ABTB1	BRD-K55116708	-0.0467346	0.32563	80325
ABTB1	BRD-K61166597	0.00773486	0.864611	80325
ABTB1	BRD-K63431240	-0.0854832	0.0440872	80325
ABTB1	BRD-K64610608	0.0359741	0.76964	80325
ABTB1	BRD-K66453893	0.0301111	0.461218	80325
ABTB1	BRD-K66532283	-0.00103744	0.983222	80325
ABTB1	BRD-K70511574	0.0363257	0.372715	80325
ABTB1	BRD-K71781559	0.00712194	0.996572	80325
ABTB1	BRD-K75293299	-0.0405188	0.892493	80325
ABTB1	BRD-K78574327	-0.0742569	0.968985	80325
ABTB1	BRD-K80183349	0.0116365	0.79649	80325
ABTB1	BRD-K84807411	-0.0968829	0.697235	80325
ABTB1	BRD-K85133207	0.0481137	0.293352	80325
ABTB1	BRD-K86535717	-0.068224	0.832725	80325
ABTB1	BRD-K88742110	0.0163147	0.730328	80325
ABTB1	BRD-K90370028	0.0570524	0.901387	80325
ABTB1	BRD-K92856060	0.000342872	0.994616	80325
ABTB1	BRD-K96431673	-0.0652854	0.985799	80325
ABTB1	BRD-K96970199	-0.0416695	0.998764	80325
ABTB1	BRD-K97651142	0.0489931	0.26076	80325
ABTB1	BRD-K99006945	0.0248967	0.760236	80325
ABTB1	BRD-M00053801	0.0265759	0.832302	80325
ABTB1	BRD1378	-0.187158	0.000829407	80325
ABTB1	BRD1812	-0.0144453	0.753934	80325
ABTB1	BRD1835	0.0545208	0.26421	80325
ABTB1	BRD4132	0.0330605	0.625192	80325
ABTB1	BRD5468	-0.130199	0.0296306	80325
ABTB1	BRD6340	-0.0161385	0.714708	80325
ABTB1	BRD8899	-0.0269201	0.825328	80325
ABTB1	BRD8958	-0.00461619	0.994965	80325
ABTB1	BRD9647	0.0496164	0.347189	80325
ABTB1	BRD9876	0.0570041	0.351947	80325
ABTB1	BYL-719	0.0402213	0.590106	80325
ABTB1	Bax channel blocker	0.0285394	0.565265	80325
ABTB1	C6-ceramide	0.0570946	0.591395	80325
ABTB1	CAL-101	-0.040431	0.530922	80325
ABTB1	CAY10576	-0.0571621	0.426612	80325
ABTB1	CAY10594	-0.0276465	0.677956	80325
ABTB1	CAY10618	0.0387517	0.365378	80325
ABTB1	CBB-1007	-0.0427205	0.826379	80325
ABTB1	CCT036477	-0.0132687	0.765897	80325
ABTB1	CD-1530	0.0113416	0.869223	80325
ABTB1	CD-437	0.0535857	0.182092	80325
ABTB1	CHIR-99021	-0.11083	0.00708119	80325
ABTB1	CHM-1	0.0133742	0.752867	80325
ABTB1	CI-976	0.0436184	0.768586	80325
ABTB1	CID-5951923	0.0309286	0.744125	80325
ABTB1	CIL41	0.0216381	0.797052	80325
ABTB1	CIL55	-0.0566535	0.80959	80325
ABTB1	CIL55A	-0.0328625	0.625893	80325
ABTB1	CIL56	-0.0339398	0.609258	80325
ABTB1	CIL70	0.0497672	0.426639	80325
ABTB1	COL-3	0.0295777	0.550385	80325
ABTB1	CR-1-31B	-0.0139633	0.733743	80325
ABTB1	Ch-55	-0.00442579	0.94481	80325
ABTB1	Compound 1541A	-0.042388	0.522368	80325
ABTB1	Compound 23 citrate	-0.0564401	0.16447	80325
ABTB1	Compound 7d-cis	-0.0117275	0.815941	80325
ABTB1	DBeQ	-0.0131364	0.791406	80325
ABTB1	DNMDP	0.0433135	0.555101	80325
ABTB1	ELCPK	-0.032485	0.633173	80325
ABTB1	ETP-46464	0.00706195	0.916716	80325
ABTB1	EX-527	0.0673768	0.52313	80325
ABTB1	FGIN-1-27	-0.0294085	0.84718	80325
ABTB1	FQI-1	-0.019323	0.759973	80325
ABTB1	FQI-2	0.0303329	0.458974	80325
ABTB1	FSC231	-0.0248262	0.99945	80325
ABTB1	GANT-61	-0.0353093	0.585163	80325
ABTB1	GDC-0879	-0.132109	0.00402798	80325
ABTB1	GDC-0941	-0.0136708	0.802202	80325
ABTB1	GMX-1778	0.0507972	0.238127	80325
ABTB1	GSK-3 inhibitor IX	-0.0408623	0.367252	80325
ABTB1	GSK-J4	0.285557	0.0554583	80325
ABTB1	GSK1059615	0.0584516	0.833018	80325
ABTB1	GSK2636771	0.031329	0.781121	80325
ABTB1	GSK4112	-0.053662	0.283323	80325
ABTB1	GSK461364	0.0114637	0.787172	80325
ABTB1	GSK525762A	-0.0747033	0.0534456	80325
ABTB1	GW-405833	-0.0218231	0.606256	80325
ABTB1	GW-843682X	-0.00182678	0.972314	80325
ABTB1	HBX-41108	0.102265	0.0551483	80325
ABTB1	HC-067047	-0.0723175	0.210392	80325
ABTB1	HLI 373	-0.063277	0.138997	80325
ABTB1	I-BET151	-0.0564555	0.146329	80325
ABTB1	IC-87114	-0.07275	0.229886	80325
ABTB1	IPR-456	-0.0139893	0.945764	80325
ABTB1	ISOX	0.00257283	0.953551	80325
ABTB1	IU1	0.0198413	0.861315	80325
ABTB1	JQ-1	-0.0402455	0.315196	80325
ABTB1	JW-480	-0.0392466	0.830968	80325
ABTB1	JW-55	0.0628457	0.641388	80325
ABTB1	JW-74	0.00356835	0.978532	80325
ABTB1	KH-CB19	-0.051498	0.641828	80325
ABTB1	KHS101	0.0564113	0.197729	80325
ABTB1	KPT185	0.0269165	0.588905	80325
ABTB1	KU 0060648	-0.0384354	0.375196	80325
ABTB1	KU-0063794	0.0171521	0.705727	80325
ABTB1	KU-55933	-0.0204682	0.675089	80325
ABTB1	KU-60019	0.0233698	0.58873	80325
ABTB1	KW-2449	-0.00258406	0.954547	80325
ABTB1	KX2-391	0.0405688	0.315242	80325
ABTB1	Ki8751	0.038848	0.415524	80325
ABTB1	Ko-143	5.9649e-05	0.999087	80325
ABTB1	L-685458	-0.0412681	0.514746	80325
ABTB1	LE-135	-0.0619143	0.163074	80325
ABTB1	LRRK2-IN-1	-0.052095	0.276808	80325
ABTB1	LY-2157299	-0.0396047	0.890319	80325
ABTB1	LY-2183240	0.027442	0.498154	80325
ABTB1	MG-132	0.0893531	0.281469	80325
ABTB1	MGCD-265	-0.00075928	0.987135	80325
ABTB1	MI-1	0.0337452	0.716215	80325
ABTB1	MI-2	0.0503159	0.4831	80325
ABTB1	MK-0752	0.0138976	0.878812	80325
ABTB1	MK-1775	-0.0621491	0.123596	80325
ABTB1	MK-2206	9.792e-05	0.998554	80325
ABTB1	ML006	-0.0308712	0.591725	80325
ABTB1	ML029	-0.0141011	0.786414	80325
ABTB1	ML031	-0.0203654	0.672338	80325
ABTB1	ML050	0.0042457	0.935427	80325
ABTB1	ML083	0.0333366	0.803367	80325
ABTB1	ML162	0.0278177	0.548526	80325
ABTB1	ML203	-0.0718323	0.161335	80325
ABTB1	ML210	0.01177	0.803898	80325
ABTB1	ML239	0.118666	0.00367202	80325
ABTB1	ML258	0.004145	0.977278	80325
ABTB1	ML311	0.0176476	0.673299	80325
ABTB1	ML312	0.00350506	0.999187	80325
ABTB1	ML320	-0.0491691	0.308469	80325
ABTB1	ML334 diastereomer	-0.0204656	0.817477	80325
ABTB1	MLN2238	-0.0798696	0.043928	80325
ABTB1	MLN2480	-0.0603282	0.566113	80325
ABTB1	MST-312	0.0507493	0.206219	80325
ABTB1	Mdivi-1	-0.000134324	0.998045	80325
ABTB1	Merck60	-0.0319096	0.4347	80325
ABTB1	N9-isopropylolomoucine	-0.0284837	0.518159	80325
ABTB1	NPC-26	0.0320675	0.794657	80325
ABTB1	NSC 74859	0.0140222	0.829574	80325
ABTB1	NSC19630	-0.0636938	0.204668	80325
ABTB1	NSC23766	-0.0596805	0.1539	80325
ABTB1	NSC30930	0.0152505	0.86875	80325
ABTB1	NSC48300	-0.0127296	0.770141	80325
ABTB1	NSC632839	-0.0118673	0.782937	80325
ABTB1	NSC95397	-0.0358384	0.412125	80325
ABTB1	NVP-231	-0.0358124	0.388331	80325
ABTB1	NVP-ADW742	-0.061612	0.173231	80325
ABTB1	NVP-BEZ235	0.0397052	0.459719	80325
ABTB1	NVP-BSK805	-0.0756657	0.0612466	80325
ABTB1	NVP-TAE684	-0.038554	0.450367	80325
ABTB1	O-6-benzylguanine	-0.0623966	0.626108	80325
ABTB1	OSI-027	0.0313598	0.502939	80325
ABTB1	OSI-930	0.0424065	0.366339	80325
ABTB1	PAC-1	0.0141757	0.749705	80325
ABTB1	PD 153035	-0.0483396	0.43674	80325
ABTB1	PD318088	-0.149141	0.00035008	80325
ABTB1	PDMP	-0.0400952	0.380441	80325
ABTB1	PF-184	0.00518993	0.908217	80325
ABTB1	PF-3758309	0.0316563	0.604505	80325
ABTB1	PF-4800567 hydrochloride	0.0156687	0.999586	80325
ABTB1	PF-543	-0.0450368	0.356207	80325
ABTB1	PF-573228	-0.00221438	0.963194	80325
ABTB1	PF-750	0.0643497	0.178564	80325
ABTB1	PHA-793887	-0.0327155	0.415017	80325
ABTB1	PI-103	0.0399853	0.364479	80325
ABTB1	PIK-93	-0.0426238	0.333068	80325
ABTB1	PL-DI	-0.00410263	0.927067	80325
ABTB1	PLX-4720	0.00574147	0.957196	80325
ABTB1	PRIMA-1	-0.0300358	0.479359	80325
ABTB1	PRIMA-1-Met	-0.17818	0.00495197	80325
ABTB1	PRL-3 inhibitor I	0.0443573	0.736314	80325
ABTB1	PX-12	0.00181454	0.966552	80325
ABTB1	PYR-41	-0.0485408	0.371552	80325
ABTB1	QS-11	0.000670846	0.999467	80325
ABTB1	QW-BI-011	-0.0389081	0.713496	80325
ABTB1	R428	-0.050137	0.353353	80325
ABTB1	RAF265	-0.0518431	0.367638	80325
ABTB1	RG-108	0.0135085	0.806598	80325
ABTB1	RITA	-0.0484392	0.267724	80325
ABTB1	RO4929097	-0.0432987	0.592395	80325
ABTB1	Repligen 136	0.0131893	0.79202	80325
ABTB1	SB-225002	0.0923276	0.0149575	80325
ABTB1	SB-431542	-0.0364915	0.737612	80325
ABTB1	SB-525334	0.110011	0.0174001	80325
ABTB1	SB-743921	0.00235201	0.956273	80325
ABTB1	SCH-529074	0.0800603	0.0845537	80325
ABTB1	SCH-79797	0.0487474	0.233066	80325
ABTB1	SGX-523	0.0474968	0.430178	80325
ABTB1	SID 26681509	0.053073	0.262855	80325
ABTB1	SJ-172550	-0.0999986	0.270459	80325
ABTB1	SKI-II	0.0175194	0.737859	80325
ABTB1	SMER-3	0.0146687	0.780738	80325
ABTB1	SN-38	0.0264065	0.599096	80325
ABTB1	SNS-032	-0.0885555	0.0323111	80325
ABTB1	SNX-2112	-0.0174887	0.669916	80325
ABTB1	SR-II-138A	-0.0171	0.671618	80325
ABTB1	SR1001	0.0661712	0.31543	80325
ABTB1	SR8278	0.227743	0.485454	80325
ABTB1	SRT-1720	-0.0608393	0.183819	80325
ABTB1	STF-31	0.0396902	0.362591	80325
ABTB1	SU11274	-0.0164209	0.720764	80325
ABTB1	SZ4TA2	0.0709943	0.526549	80325
ABTB1	StemRegenin 1	0.0060817	0.896228	80325
ABTB1	TG-100-115	0.0580488	0.26407	80325
ABTB1	TG-101348	-0.0572962	0.173827	80325
ABTB1	TGX-221	-0.00776648	0.944661	80325
ABTB1	TPCA-1	-0.0507533	0.220756	80325
ABTB1	TW-37	0.04515	0.289186	80325
ABTB1	UNC0321	-0.0289183	0.8201	80325
ABTB1	UNC0638	-0.0495481	0.269366	80325
ABTB1	VAF-347	0.0166923	0.83253	80325
ABTB1	VER-155008	0.000903763	0.985251	80325
ABTB1	VU0155056	-0.0459183	0.891741	80325
ABTB1	WAY-362450	-0.0249948	0.998521	80325
ABTB1	WP1130	-0.007657	0.87167	80325
ABTB1	WZ4002	-0.0504267	0.494022	80325
ABTB1	WZ8040	-0.0126027	0.842792	80325
ABTB1	XL765	0.0490624	0.411036	80325
ABTB1	YK 4-279	0.0118511	0.781884	80325
ABTB1	YM-155	0.0221437	0.685453	80325
ABTB1	ZSTK474	-0.00754655	0.913663	80325
ABTB1	abiraterone	0.0360026	0.827479	80325
ABTB1	afatinib	-0.0394077	0.437416	80325
ABTB1	alisertib	0.00126994	0.977833	80325
ABTB1	alvocidib	0.0816221	0.16815	80325
ABTB1	apicidin	-0.0469208	0.236036	80325
ABTB1	austocystin D	-0.00118998	0.983191	80325
ABTB1	avicin D	0.0368854	0.724785	80325
ABTB1	avrainvillamide	0.0108292	0.852795	80325
ABTB1	axitinib	0.0700658	0.0794805	80325
ABTB1	azacitidine	0.0379718	0.452921	80325
ABTB1	bafilomycin A1	-0.0306359	0.972385	80325
ABTB1	barasertib	-0.00579519	0.901568	80325
ABTB1	bardoxolone methyl	0.0352884	0.431453	80325
ABTB1	belinostat	0.0527428	0.368595	80325
ABTB1	bendamustine	-0.0478754	0.282693	80325
ABTB1	betulinic acid	-0.00313735	0.991898	80325
ABTB1	bexarotene	0.0208376	0.666705	80325
ABTB1	birinapant	-0.133169	0.0130256	80325
ABTB1	blebbistatin	0.0130856	0.986611	80325
ABTB1	bleomycin A2	-0.0203256	0.760447	80325
ABTB1	bortezomib	-0.0649817	0.11006	80325
ABTB1	bosutinib	-0.128617	0.00134928	80325
ABTB1	brefeldin A	0.0288129	0.558126	80325
ABTB1	brivanib	0.0203068	0.649086	80325
ABTB1	cabozantinib	0.00853443	0.89232	80325
ABTB1	canertinib	-0.0549045	0.246821	80325
ABTB1	cediranib	0.0137157	0.934987	80325
ABTB1	ceranib-2	0.069361	0.0744691	80325
ABTB1	cerulenin	0.0376698	0.358766	80325
ABTB1	chlorambucil	-0.00397909	0.930383	80325
ABTB1	ciclopirox	0.000634549	0.987875	80325
ABTB1	ciclosporin	-0.0268733	0.663123	80325
ABTB1	cimetidine	0.00605678	0.995635	80325
ABTB1	clofarabine	-0.0204395	0.617307	80325
ABTB1	crizotinib	-0.0443477	0.283687	80325
ABTB1	cucurbitacin I	-0.0248894	0.586282	80325
ABTB1	curcumin	0.00804987	0.857616	80325
ABTB1	cyanoquinoline 11	-0.0223321	0.836175	80325
ABTB1	cyclophosphamide	-0.0150461	0.999427	80325
ABTB1	cytarabine hydrochloride	-0.0120545	0.773502	80325
ABTB1	cytochalasin B	0.0109672	0.867235	80325
ABTB1	dabrafenib	-0.0715211	0.348172	80325
ABTB1	dacarbazine	-0.0543336	0.177531	80325
ABTB1	daporinad	0.0802657	0.0747804	80325
ABTB1	darinaparsin	-0.0463476	0.512929	80325
ABTB1	dasatinib	-0.0997994	0.0219508	80325
ABTB1	decitabine	-0.015229	0.712771	80325
ABTB1	dexamethasone	-0.0518618	0.2338	80325
ABTB1	dinaciclib	0.0635512	0.27985	80325
ABTB1	docetaxel	0.0620432	0.327991	80325
ABTB1	doxorubicin	-0.0153544	0.711355	80325
ABTB1	elocalcitol	-0.0793561	0.0439798	80325
ABTB1	entinostat	0.0198146	0.642792	80325
ABTB1	epigallocatechin-3-monogallate	-0.0225673	0.665216	80325
ABTB1	erastin	0.0269964	0.573735	80325
ABTB1	erismodegib	0.0722425	0.313472	80325
ABTB1	erlotinib	-0.088638	0.0411111	80325
ABTB1	etomoxir	-0.0205268	0.97986	80325
ABTB1	etoposide	-0.0089685	0.835135	80325
ABTB1	fingolimod	-0.0350305	0.406953	80325
ABTB1	fluorouracil	-0.0339843	0.407407	80325
ABTB1	fluvastatin	0.0260939	0.667702	80325
ABTB1	foretinib	0.00281792	0.96016	80325
ABTB1	fulvestrant	-0.0251423	0.961659	80325
ABTB1	fumonisin B1	-0.0792849	0.136857	80325
ABTB1	gefitinib	-0.0723134	0.14015	80325
ABTB1	gemcitabine	-0.0109206	0.811689	80325
ABTB1	gossypol	0.0673991	0.101384	80325
ABTB1	hyperforin	0.0423673	0.638268	80325
ABTB1	ibrutinib	0.0042154	0.955518	80325
ABTB1	ifosfamide	0.0480557	0.822386	80325
ABTB1	imatinib	-0.0092585	0.8546	80325
ABTB1	importazole	-0.0587546	0.339365	80325
ABTB1	indisulam	0.0247098	0.571149	80325
ABTB1	isoevodiamine	0.0357337	0.375874	80325
ABTB1	isoliquiritigenin	-0.070255	0.44163	80325
ABTB1	isonicotinohydroxamic acid	0.0330528	0.992739	80325
ABTB1	istradefylline	0.0963078	0.492188	80325
ABTB1	itraconazole	-0.0110388	0.908437	80325
ABTB1	lapatinib	-0.0333779	0.495112	80325
ABTB1	lenvatinib	0.0441593	0.356278	80325
ABTB1	leptomycin B	-0.0361233	0.361043	80325
ABTB1	linifanib	0.0206529	0.631633	80325
ABTB1	linsitinib	0.018578	0.706764	80325
ABTB1	lomeguatrib	-0.0765873	0.151891	80325
ABTB1	lovastatin	-0.0307631	0.588967	80325
ABTB1	manumycin A	0.0177609	0.672256	80325
ABTB1	marinopyrrole A	0.0643901	0.220299	80325
ABTB1	masitinib	-0.0144724	0.76539	80325
ABTB1	methotrexate	0.0166527	0.716661	80325
ABTB1	methylstat	-0.0395146	0.447999	80325
ABTB1	mitomycin	0.0545957	0.175163	80325
ABTB1	momelotinib	-0.00670923	0.889884	80325
ABTB1	myricetin	0.0396397	0.728077	80325
ABTB1	myriocin	-0.0321359	0.95191	80325
ABTB1	nakiterpiosin	0.042844	0.292103	80325
ABTB1	narciclasine	-0.0245493	0.553198	80325
ABTB1	navitoclax	-0.0342529	0.459466	80325
ABTB1	necrostatin-1	0.01984	0.712966	80325
ABTB1	necrostatin-7	0.068949	0.127723	80325
ABTB1	necrosulfonamide	0.0156114	0.771908	80325
ABTB1	nelarabine	-0.0231886	0.941854	80325
ABTB1	neopeltolide	0.0462228	0.663155	80325
ABTB1	neratinib	-0.0783288	0.068122	80325
ABTB1	neuronal differentiation inducer III	0.0127238	0.767925	80325
ABTB1	niclosamide	0.126074	0.00223852	80325
ABTB1	nilotinib	-0.0307108	0.734235	80325
ABTB1	nintedanib	0.0306251	0.614559	80325
ABTB1	nutlin-3	-0.00193036	0.967785	80325
ABTB1	obatoclax	-0.00642647	0.888021	80325
ABTB1	olaparib	-0.0260766	0.557397	80325
ABTB1	oligomycin A	0.0530245	0.200506	80325
ABTB1	omacetaxine mepesuccinate	0.0533041	0.262571	80325
ABTB1	ouabain	0.0264517	0.522494	80325
ABTB1	paclitaxel	-0.0177751	0.680704	80325
ABTB1	palmostatin B	-0.133847	0.168872	80325
ABTB1	pandacostat	-0.0142015	0.789151	80325
ABTB1	panobinostat	-0.000165703	0.99701	80325
ABTB1	parbendazole	0.0193551	0.63407	80325
ABTB1	parthenolide	0.0249449	0.698322	80325
ABTB1	pazopanib	0.0642077	0.116753	80325
ABTB1	pevonedistat	-0.0151402	0.737795	80325
ABTB1	phloretin	0.057427	0.15761	80325
ABTB1	pifithrin-alpha	0.0284024	0.686616	80325
ABTB1	pifithrin-mu	0.0297055	0.491944	80325
ABTB1	piperlongumine	-0.0229505	0.575391	80325
ABTB1	pitstop2	-0.0137603	0.956275	80325
ABTB1	pluripotin	-0.105419	0.0190355	80325
ABTB1	procarbazine	-0.0198385	0.936063	80325
ABTB1	prochlorperazine	-0.0252094	0.632831	80325
ABTB1	purmorphamine	-0.0199155	0.706184	80325
ABTB1	pyrazolanthrone	0.0120648	0.850466	80325
ABTB1	quizartinib	0.0402097	0.524308	80325
ABTB1	regorafenib	-0.0159176	0.78465	80325
ABTB1	rigosertib	0.0661047	0.100293	80325
ABTB1	ruxolitinib	0.00893335	0.861773	80325
ABTB1	salermide	0.115848	0.160407	80325
ABTB1	saracatinib	-0.0808716	0.0770849	80325
ABTB1	selumetinib	-0.162616	0.000128353	80325
ABTB1	semagacestat	-0.0555406	0.658365	80325
ABTB1	serdemetan	-0.00927503	0.841513	80325
ABTB1	sildenafil	-0.0357426	0.779385	80325
ABTB1	silmitasertib	0.0114936	0.917862	80325
ABTB1	simvastatin	-0.00644789	0.93432	80325
ABTB1	sirolimus	0.060889	0.134357	80325
ABTB1	sitagliptin	0.0619744	0.997718	80325
ABTB1	skepinone-L	0.0951926	0.128698	80325
ABTB1	sorafenib	0.0668274	0.126526	80325
ABTB1	sotrastaurin	-0.0652057	0.175246	80325
ABTB1	spautin-1	0.0443082	0.377647	80325
ABTB1	staurosporine	-0.0305705	0.855274	80325
ABTB1	sunitinib	-0.0912618	0.0232821	80325
ABTB1	tacedinaline	0.0353878	0.480263	80325
ABTB1	tacrolimus	-0.0176815	0.723176	80325
ABTB1	tamatinib	-0.0311733	0.729835	80325
ABTB1	tamoxifen	-0.0467335	0.488975	80325
ABTB1	tandutinib	-0.0500713	0.276115	80325
ABTB1	tanespimycin	-0.0214987	0.719424	80325
ABTB1	temozolomide	0.00541442	0.954683	80325
ABTB1	temsirolimus	0.0216289	0.770169	80325
ABTB1	teniposide	-0.0832477	0.134675	80325
ABTB1	thalidomide	0.0937055	0.561923	80325
ABTB1	tigecycline	-0.0297646	0.660541	80325
ABTB1	tipifarnib-P1	-0.0435667	0.290115	80325
ABTB1	tipifarnib-P2	-0.153988	0.004295	80325
ABTB1	tivantinib	0.16987	0.00240818	80325
ABTB1	tivozanib	0.0286543	0.596283	80325
ABTB1	topotecan	0.0155201	0.712531	80325
ABTB1	tosedostat	-0.05767	0.191095	80325
ABTB1	tozasertib	-0.00447912	0.985083	80325
ABTB1	trametinib	-0.213264	0.000815337	80325
ABTB1	tretinoin	0.00843775	0.864383	80325
ABTB1	triazolothiadiazine	0.0305786	0.443994	80325
ABTB1	trifluoperazine	-0.0698232	0.161778	80325
ABTB1	triptolide	-0.0377055	0.365123	80325
ABTB1	tubastatin A	-0.14474	0.0140477	80325
ABTB1	valdecoxib	0.0166168	0.708812	80325
ABTB1	vandetanib	-0.0865866	0.0715284	80325
ABTB1	veliparib	-0.0109265	0.915504	80325
ABTB1	vemurafenib	-0.023104	0.723908	80325
ABTB1	vincristine	0.00146268	0.973441	80325
ABTB1	vorapaxar	-0.0074119	0.901298	80325
ABTB1	vorinostat	-0.00511652	0.907547	80325
ABTB1	zebularine	-0.0332624	0.434877	80325
ADGRG1	16-beta-bromoandrosterone	0.120133	0.00856519	9289
ADGRG1	1S,3R-RSL-3	0.319947	7.47958e-18	9289
ADGRG1	3-Cl-AHPC	0.268264	3.77237e-13	9289
ADGRG1	968	-0.0564807	0.9762	9289
ADGRG1	A-804598	-0.00429954	0.984854	9289
ADGRG1	AA-COCF3	0.167508	3.466e-05	9289
ADGRG1	ABT-199	0.189535	0.000274741	9289
ADGRG1	ABT-737	0.131902	0.00184645	9289
ADGRG1	AC55649	0.0912406	0.414458	9289
ADGRG1	AGK-2	0.0510743	0.893834	9289
ADGRG1	AM-580	0.15584	0.000759455	9289
ADGRG1	AT-406	0.124476	0.168205	9289
ADGRG1	AT13387	0.341459	6.65611e-10	9289
ADGRG1	AT7867	0.313928	1.05701e-16	9289
ADGRG1	AZ-3146	0.186276	2.34542e-06	9289
ADGRG1	AZD1480	0.281942	5.01267e-06	9289
ADGRG1	AZD4547	0.27312	1.77915e-11	9289
ADGRG1	AZD6482	0.109038	0.0286984	9289
ADGRG1	AZD7545	0.14548	0.000399402	9289
ADGRG1	AZD7762	0.29427	9.94003e-16	9289
ADGRG1	AZD8055	0.305791	2.84381e-15	9289
ADGRG1	B02	0.295852	1.04039e-14	9289
ADGRG1	BCL-LZH-4	-0.0779642	0.681998	9289
ADGRG1	BEC	0.029491	0.999979	9289
ADGRG1	BI-2536	0.384869	5.58939e-28	9289
ADGRG1	BIBR-1532	0.132855	0.00184466	9289
ADGRG1	BIRB-796	0.169785	5.9578e-05	9289
ADGRG1	BIX-01294	0.255173	8.34158e-12	9289
ADGRG1	BMS-195614	0.161809	0.00414037	9289
ADGRG1	BMS-270394	0.16904	5.3413e-05	9289
ADGRG1	BMS-345541	0.24429	1.18645e-10	9289
ADGRG1	BMS-536924	0.14763	0.00133977	9289
ADGRG1	BMS-754807	0.181543	7.62001e-06	9289
ADGRG1	BRD-A02303741	0.121019	0.0145801	9289
ADGRG1	BRD-A05715709	-0.0493765	0.751155	9289
ADGRG1	BRD-A71883111	0.147576	0.000312901	9289
ADGRG1	BRD-A86708339	0.222437	0.000104897	9289
ADGRG1	BRD-A94377914	0.296466	1.45373e-08	9289
ADGRG1	BRD-K01737880	0.41738	0.0125271	9289
ADGRG1	BRD-K02251932	0.107338	0.0238377	9289
ADGRG1	BRD-K02492147	-0.109946	0.0453439	9289
ADGRG1	BRD-K04800985	0.0188342	0.99881	9289
ADGRG1	BRD-K09344309	-0.0516614	0.945244	9289
ADGRG1	BRD-K09587429	-0.156419	0.00843127	9289
ADGRG1	BRD-K11533227	0.197745	1.75313e-06	9289
ADGRG1	BRD-K13999467	0.188296	2.94627e-06	9289
ADGRG1	BRD-K14844214	0.0932494	0.134218	9289
ADGRG1	BRD-K16147474	-0.117141	0.684885	9289
ADGRG1	BRD-K17060750	-0.162214	0.000436455	9289
ADGRG1	BRD-K19103580	0.0749288	0.119662	9289
ADGRG1	BRD-K24690302	0.172507	1.7931e-05	9289
ADGRG1	BRD-K26531177	0.26092	2.02085e-11	9289
ADGRG1	BRD-K27224038	0.0516822	0.858589	9289
ADGRG1	BRD-K27986637	0.0529009	0.764603	9289
ADGRG1	BRD-K28456706	0.155843	9.6874e-05	9289
ADGRG1	BRD-K29086754	0.109323	0.547998	9289
ADGRG1	BRD-K29313308	0.183127	5.4682e-06	9289
ADGRG1	BRD-K30019337	0.0213358	0.958974	9289
ADGRG1	BRD-K30748066	0.37533	0.0196157	9289
ADGRG1	BRD-K33199242	0.036049	0.960067	9289
ADGRG1	BRD-K33514849	0.00366375	0.999414	9289
ADGRG1	BRD-K34099515	0.0166244	0.987254	9289
ADGRG1	BRD-K34222889	0.298845	2.4769e-16	9289
ADGRG1	BRD-K34485477	-0.0327436	0.998562	9289
ADGRG1	BRD-K35604418	0.280227	1.21986e-13	9289
ADGRG1	BRD-K37390332	0.0682685	0.658774	9289
ADGRG1	BRD-K41334119	0.0440344	0.95152	9289
ADGRG1	BRD-K41597374	0.164356	2.192e-05	9289
ADGRG1	BRD-K42260513	0.0867793	0.973398	9289
ADGRG1	BRD-K44224150	-0.0336849	0.994574	9289
ADGRG1	BRD-K45681478	0.0867362	0.0479055	9289
ADGRG1	BRD-K48334597	0.142713	0.17585	9289
ADGRG1	BRD-K48477130	-0.100023	0.596571	9289
ADGRG1	BRD-K49290616	-0.0995327	0.770563	9289
ADGRG1	BRD-K50799972	-0.0138979	0.88394	9289
ADGRG1	BRD-K51490254	0.249124	8.72192e-10	9289
ADGRG1	BRD-K51831558	0.200683	0.00264894	9289
ADGRG1	BRD-K52037352	0.0166424	0.834699	9289
ADGRG1	BRD-K55116708	0.0829519	0.0610367	9289
ADGRG1	BRD-K61166597	0.28473	8.87446e-14	9289
ADGRG1	BRD-K63431240	0.176871	1.0989e-05	9289
ADGRG1	BRD-K64610608	-0.0589847	0.590526	9289
ADGRG1	BRD-K66453893	0.327586	2.08647e-19	9289
ADGRG1	BRD-K66532283	0.268938	2.52285e-12	9289
ADGRG1	BRD-K70511574	0.329387	1.23573e-19	9289
ADGRG1	BRD-K71781559	0.00469646	0.99806	9289
ADGRG1	BRD-K75293299	-0.00289696	0.994155	9289
ADGRG1	BRD-K78574327	0.0217311	0.987635	9289
ADGRG1	BRD-K80183349	0.227587	1.89658e-09	9289
ADGRG1	BRD-K84807411	0.0351184	0.919549	9289
ADGRG1	BRD-K85133207	0.102645	0.0165895	9289
ADGRG1	BRD-K86535717	-0.089937	0.766616	9289
ADGRG1	BRD-K88742110	0.192073	1.23079e-06	9289
ADGRG1	BRD-K90370028	0.0354875	0.950652	9289
ADGRG1	BRD-K92856060	0.212704	6.36659e-08	9289
ADGRG1	BRD-K96431673	-0.10296	0.985799	9289
ADGRG1	BRD-K96970199	-0.0364748	0.998764	9289
ADGRG1	BRD-K97651142	0.118876	0.00363165	9289
ADGRG1	BRD-K99006945	-0.121663	0.0803682	9289
ADGRG1	BRD-M00053801	0.0879768	0.33577	9289
ADGRG1	BRD1378	0.0298255	0.81279	9289
ADGRG1	BRD1812	0.305438	5.55161e-16	9289
ADGRG1	BRD1835	0.0693611	0.143017	9289
ADGRG1	BRD4132	0.109174	0.0660193	9289
ADGRG1	BRD5468	0.0228635	0.831099	9289
ADGRG1	BRD6340	0.228467	2.88868e-09	9289
ADGRG1	BRD8899	-0.0282154	0.818956	9289
ADGRG1	BRD8958	-0.025898	0.982209	9289
ADGRG1	BRD9647	0.121342	0.00842427	9289
ADGRG1	BRD9876	0.151964	0.00546063	9289
ADGRG1	BYL-719	0.0450946	0.537784	9289
ADGRG1	Bax channel blocker	0.140302	0.00092409	9289
ADGRG1	C6-ceramide	-0.0685463	0.501623	9289
ADGRG1	CAL-101	0.0921347	0.0793639	9289
ADGRG1	CAY10576	0.0614072	0.389435	9289
ADGRG1	CAY10594	0.00362544	0.963805	9289
ADGRG1	CAY10618	0.238227	1.67288e-10	9289
ADGRG1	CBB-1007	0.0513048	0.776077	9289
ADGRG1	CCT036477	0.307758	6.439e-17	9289
ADGRG1	CD-1530	0.178458	0.00033886	9289
ADGRG1	CD-437	0.288488	3.63726e-15	9289
ADGRG1	CHIR-99021	0.215347	5.84642e-08	9289
ADGRG1	CHM-1	0.339113	5.13126e-21	9289
ADGRG1	CI-976	0.0106097	0.95818	9289
ADGRG1	CID-5951923	-0.0133625	0.909975	9289
ADGRG1	CIL41	0.220623	0.000496685	9289
ADGRG1	CIL55	0.13503	0.509935	9289
ADGRG1	CIL55A	0.252723	8.67599e-06	9289
ADGRG1	CIL56	0.307549	4.81118e-08	9289
ADGRG1	CIL70	0.255991	1.84453e-06	9289
ADGRG1	COL-3	0.297191	9.31937e-12	9289
ADGRG1	CR-1-31B	0.31333	2.97826e-18	9289
ADGRG1	Ch-55	0.154127	0.000339756	9289
ADGRG1	Compound 1541A	0.148341	0.00510446	9289
ADGRG1	Compound 23 citrate	0.192975	4.77965e-07	9289
ADGRG1	Compound 7d-cis	0.236682	7.16978e-09	9289
ADGRG1	DBeQ	0.204715	4.70997e-07	9289
ADGRG1	DNMDP	0.00808887	0.933592	9289
ADGRG1	ELCPK	0.287687	2.35273e-07	9289
ADGRG1	ETP-46464	0.254245	1.93053e-07	9289
ADGRG1	EX-527	0.0695427	0.50285	9289
ADGRG1	FGIN-1-27	-0.17089	0.131096	9289
ADGRG1	FQI-1	0.275267	1.47876e-07	9289
ADGRG1	FQI-2	0.306795	1.63757e-17	9289
ADGRG1	FSC231	-0.0988201	0.99945	9289
ADGRG1	GANT-61	0.0406514	0.51682	9289
ADGRG1	GDC-0879	0.0137485	0.844174	9289
ADGRG1	GDC-0941	0.141978	0.000706166	9289
ADGRG1	GMX-1778	0.244801	1.45659e-10	9289
ADGRG1	GSK-3 inhibitor IX	0.228221	1.51617e-08	9289
ADGRG1	GSK-J4	0.304748	0.0389061	9289
ADGRG1	GSK1059615	0.0612046	0.826549	9289
ADGRG1	GSK2636771	-0.0132688	0.920763	9289
ADGRG1	GSK4112	0.0985341	0.0322479	9289
ADGRG1	GSK461364	0.418857	7.58283e-32	9289
ADGRG1	GSK525762A	0.248093	1.39145e-11	9289
ADGRG1	GW-405833	0.216627	7.31813e-09	9289
ADGRG1	GW-843682X	0.243997	3.05065e-10	9289
ADGRG1	HBX-41108	0.145066	0.00449957	9289
ADGRG1	HC-067047	0.104315	0.0554909	9289
ADGRG1	HLI 373	0.171962	1.3555e-05	9289
ADGRG1	I-BET151	0.280294	1.04938e-14	9289
ADGRG1	IC-87114	0.0352746	0.62962	9289
ADGRG1	IPR-456	0.00162811	0.994998	9289
ADGRG1	ISOX	0.250902	1.16258e-11	9289
ADGRG1	IU1	0.0581896	0.504064	9289
ADGRG1	JQ-1	0.23898	7.66907e-11	9289
ADGRG1	JW-480	0.0195947	0.917683	9289
ADGRG1	JW-55	-0.0504388	0.716789	9289
ADGRG1	JW-74	0.152954	0.0341532	9289
ADGRG1	KH-CB19	-0.00732519	0.957412	9289
ADGRG1	KHS101	0.110002	0.00821352	9289
ADGRG1	KPT185	0.339091	1.35118e-15	9289
ADGRG1	KU 0060648	0.157288	5.7852e-05	9289
ADGRG1	KU-0063794	0.269073	9.8616e-12	9289
ADGRG1	KU-55933	0.190939	2.88943e-06	9289
ADGRG1	KU-60019	0.236014	3.72862e-10	9289
ADGRG1	KW-2449	0.440344	2.88378e-35	9289
ADGRG1	KX2-391	0.376953	1.44256e-25	9289
ADGRG1	Ki8751	0.290575	6.80118e-13	9289
ADGRG1	Ko-143	0.194098	4.73877e-07	9289
ADGRG1	L-685458	0.0416754	0.509424	9289
ADGRG1	LE-135	0.225449	6.73898e-08	9289
ADGRG1	LRRK2-IN-1	0.324445	7.7418e-14	9289
ADGRG1	LY-2157299	-0.118846	0.578924	9289
ADGRG1	LY-2183240	0.40328	5.36523e-30	9289
ADGRG1	MG-132	0.209035	0.00439592	9289
ADGRG1	MGCD-265	0.246352	5.41513e-11	9289
ADGRG1	MI-1	-0.0645365	0.40612	9289
ADGRG1	MI-2	0.154605	0.0153746	9289
ADGRG1	MK-0752	-0.053726	0.455727	9289
ADGRG1	MK-1775	0.298742	8.52841e-16	9289
ADGRG1	MK-2206	0.149035	0.00033072	9289
ADGRG1	ML006	0.132101	0.00993817	9289
ADGRG1	ML029	0.117273	0.00582323	9289
ADGRG1	ML031	0.259737	2.47339e-10	9289
ADGRG1	ML050	0.233887	5.11166e-09	9289
ADGRG1	ML083	-0.0545402	0.639192	9289
ADGRG1	ML162	0.316723	3.48311e-17	9289
ADGRG1	ML203	0.0920394	0.0682222	9289
ADGRG1	ML210	0.341203	1.25177e-19	9289
ADGRG1	ML239	0.25994	1.82915e-11	9289
ADGRG1	ML258	0.0438596	0.683261	9289
ADGRG1	ML311	0.304892	2.41589e-17	9289
ADGRG1	ML312	-0.050044	0.976532	9289
ADGRG1	ML320	0.145051	0.000713816	9289
ADGRG1	ML334 diastereomer	-0.115016	0.0708898	9289
ADGRG1	MLN2238	0.230938	1.01339e-09	9289
ADGRG1	MLN2480	0.0544974	0.61185	9289
ADGRG1	MST-312	0.295292	1.80467e-15	9289
ADGRG1	Mdivi-1	0.19455	1.00397e-06	9289
ADGRG1	Merck60	0.279881	1.72664e-14	9289
ADGRG1	N9-isopropylolomoucine	0.259328	2.67734e-11	9289
ADGRG1	NPC-26	0.0784667	0.4362	9289
ADGRG1	NSC 74859	0.110842	0.0207038	9289
ADGRG1	NSC19630	0.248175	4.74707e-08	9289
ADGRG1	NSC23766	0.216722	2.09948e-08	9289
ADGRG1	NSC30930	-0.0714447	0.27516	9289
ADGRG1	NSC48300	0.302199	2.22571e-16	9289
ADGRG1	NSC632839	0.303013	1.28249e-16	9289
ADGRG1	NSC95397	0.298519	1.84863e-14	9289
ADGRG1	NVP-231	0.322923	1.31349e-18	9289
ADGRG1	NVP-ADW742	0.149436	0.000304762	9289
ADGRG1	NVP-BEZ235	0.278127	3.2425e-09	9289
ADGRG1	NVP-BSK805	0.253349	1.87239e-11	9289
ADGRG1	NVP-TAE684	0.136568	0.00150371	9289
ADGRG1	O-6-benzylguanine	0.139522	0.206785	9289
ADGRG1	OSI-027	0.204751	2.78286e-07	9289
ADGRG1	OSI-930	0.239738	9.40153e-09	9289
ADGRG1	PAC-1	0.250223	5.39843e-11	9289
ADGRG1	PD 153035	-0.0879732	0.115135	9289
ADGRG1	PD318088	-0.163135	7.8873e-05	9289
ADGRG1	PDMP	0.152648	0.000182611	9289
ADGRG1	PF-184	0.34882	5.05313e-21	9289
ADGRG1	PF-3758309	0.363947	5.95357e-12	9289
ADGRG1	PF-4800567 hydrochloride	-0.0649237	0.999586	9289
ADGRG1	PF-543	0.102822	0.0212932	9289
ADGRG1	PF-573228	0.291434	5.76138e-15	9289
ADGRG1	PF-750	0.152417	0.000594083	9289
ADGRG1	PHA-793887	0.26785	1.90048e-13	9289
ADGRG1	PI-103	0.27986	2.72881e-13	9289
ADGRG1	PIK-93	0.246505	2.77382e-10	9289
ADGRG1	PL-DI	0.287272	6.69603e-15	9289
ADGRG1	PLX-4720	0.00460251	0.967887	9289
ADGRG1	PRIMA-1	0.314159	5.65552e-17	9289
ADGRG1	PRIMA-1-Met	0.205869	0.00105072	9289
ADGRG1	PRL-3 inhibitor I	0.017892	0.916697	9289
ADGRG1	PX-12	0.357229	6.24107e-23	9289
ADGRG1	PYR-41	0.157911	0.00124846	9289
ADGRG1	QS-11	0.204099	0.406321	9289
ADGRG1	QW-BI-011	0.193255	0.0230601	9289
ADGRG1	R428	0.253407	6.95491e-08	9289
ADGRG1	RAF265	0.144648	0.0037253	9289
ADGRG1	RG-108	0.187956	3.8296e-06	9289
ADGRG1	RITA	0.198489	4.4255e-07	9289
ADGRG1	RO4929097	0.0991303	0.183126	9289
ADGRG1	Repligen 136	0.220559	4.5326e-08	9289
ADGRG1	SB-225002	0.368902	1.80341e-25	9289
ADGRG1	SB-431542	0.0228635	0.850343	9289
ADGRG1	SB-525334	0.018987	0.75981	9289
ADGRG1	SB-743921	0.305956	1.16864e-17	9289
ADGRG1	SCH-529074	0.0438208	0.375639	9289
ADGRG1	SCH-79797	0.173182	4.89619e-06	9289
ADGRG1	SGX-523	0.0573143	0.324612	9289
ADGRG1	SID 26681509	0.233122	2.35214e-08	9289
ADGRG1	SJ-172550	0.0195018	0.888793	9289
ADGRG1	SKI-II	0.166355	5.7003e-05	9289
ADGRG1	SMER-3	0.175363	4.0408e-05	9289
ADGRG1	SN-38	0.250888	1.27573e-09	9289
ADGRG1	SNS-032	0.206864	1.88815e-07	9289
ADGRG1	SNX-2112	0.335156	1.04248e-20	9289
ADGRG1	SR-II-138A	0.312606	1.68595e-18	9289
ADGRG1	SR1001	0.109143	0.0775178	9289
ADGRG1	SR8278	-0.0673099	0.860368	9289
ADGRG1	SRT-1720	0.103498	0.017101	9289
ADGRG1	STF-31	0.276228	3.42737e-13	9289
ADGRG1	SU11274	0.205033	1.26972e-07	9289
ADGRG1	SZ4TA2	0.0346147	0.798026	9289
ADGRG1	StemRegenin 1	0.172116	9.58874e-06	9289
ADGRG1	TG-100-115	0.0799732	0.102806	9289
ADGRG1	TG-101348	0.264382	3.32574e-12	9289
ADGRG1	TGX-221	0.079784	0.201147	9289
ADGRG1	TPCA-1	0.279991	4.69841e-14	9289
ADGRG1	TW-37	0.245044	2.48484e-10	9289
ADGRG1	UNC0321	-0.022431	0.872176	9289
ADGRG1	UNC0638	0.166635	3.3791e-05	9289
ADGRG1	VAF-347	-0.148525	0.0102152	9289
ADGRG1	VER-155008	0.145218	0.000342262	9289
ADGRG1	VU0155056	0.00325388	0.996421	9289
ADGRG1	WAY-362450	0.0184277	0.998521	9289
ADGRG1	WP1130	0.281239	1.53517e-13	9289
ADGRG1	WZ4002	0.0345574	0.664103	9289
ADGRG1	WZ8040	0.0429125	0.428827	9289
ADGRG1	XL765	0.130772	0.00926066	9289
ADGRG1	YK 4-279	0.315728	2.40778e-18	9289
ADGRG1	YM-155	0.239733	2.80211e-08	9289
ADGRG1	ZSTK474	0.140728	0.00401173	9289
ADGRG1	abiraterone	-0.244401	0.0375026	9289
ADGRG1	afatinib	-0.149216	0.000511989	9289
ADGRG1	alisertib	0.30714	6.91058e-17	9289
ADGRG1	alvocidib	0.243962	1.1696e-05	9289
ADGRG1	apicidin	0.258794	1.16832e-12	9289
ADGRG1	austocystin D	-0.279906	4.03493e-12	9289
ADGRG1	avicin D	0.22102	0.00212774	9289
ADGRG1	avrainvillamide	0.297242	4.07139e-11	9289
ADGRG1	axitinib	0.377005	1.56502e-25	9289
ADGRG1	azacitidine	0.14846	0.00120636	9289
ADGRG1	bafilomycin A1	0.0960225	0.866574	9289
ADGRG1	barasertib	0.245754	4.99733e-11	9289
ADGRG1	bardoxolone methyl	0.292061	2.36636e-13	9289
ADGRG1	belinostat	0.279699	1.53272e-07	9289
ADGRG1	bendamustine	0.26064	1.67831e-10	9289
ADGRG1	betulinic acid	-0.0607682	0.68544	9289
ADGRG1	bexarotene	0.209279	4.26357e-07	9289
ADGRG1	birinapant	-0.0377595	0.587479	9289
ADGRG1	blebbistatin	-0.0163254	0.985174	9289
ADGRG1	bleomycin A2	0.140792	0.00311749	9289
ADGRG1	bortezomib	0.221072	6.99912e-09	9289
ADGRG1	bosutinib	0.0876078	0.0325381	9289
ADGRG1	brefeldin A	0.137494	0.00121345	9289
ADGRG1	brivanib	0.163742	3.3965e-05	9289
ADGRG1	cabozantinib	0.228024	2.32603e-07	9289
ADGRG1	canertinib	-0.0470699	0.33215	9289
ADGRG1	cediranib	0.122442	0.213886	9289
ADGRG1	ceranib-2	0.327132	7.08333e-20	9289
ADGRG1	cerulenin	0.24682	3.56664e-11	9289
ADGRG1	chlorambucil	0.313828	2.19383e-17	9289
ADGRG1	ciclopirox	0.320239	5.29107e-19	9289
ADGRG1	ciclosporin	0.157323	0.00116423	9289
ADGRG1	cimetidine	-0.0584856	0.968157	9289
ADGRG1	clofarabine	0.311731	3.65373e-18	9289
ADGRG1	crizotinib	0.258795	3.73752e-12	9289
ADGRG1	cucurbitacin I	0.278742	2.59232e-13	9289
ADGRG1	curcumin	0.299788	4.15591e-16	9289
ADGRG1	cyanoquinoline 11	0.0227684	0.833124	9289
ADGRG1	cyclophosphamide	-0.0215365	0.99682	9289
ADGRG1	cytarabine hydrochloride	0.326062	1.27059e-19	9289
ADGRG1	cytochalasin B	0.170026	0.000157044	9289
ADGRG1	dabrafenib	0.200107	0.00226726	9289
ADGRG1	dacarbazine	0.243515	8.85491e-11	9289
ADGRG1	daporinad	0.243446	3.65059e-09	9289
ADGRG1	darinaparsin	0.188148	0.00140572	9289
ADGRG1	dasatinib	0.0269976	0.61952	9289
ADGRG1	decitabine	0.233643	1.72844e-10	9289
ADGRG1	dexamethasone	0.158444	0.000117351	9289
ADGRG1	dinaciclib	0.25027	4.40319e-06	9289
ADGRG1	docetaxel	0.36833	2.33166e-11	9289
ADGRG1	doxorubicin	0.34236	5.20578e-22	9289
ADGRG1	elocalcitol	0.223565	3.7123e-09	9289
ADGRG1	entinostat	0.24491	5.12864e-11	9289
ADGRG1	epigallocatechin-3-monogallate	0.206098	8.35215e-07	9289
ADGRG1	erastin	0.249972	1.85205e-10	9289
ADGRG1	erismodegib	-0.0445037	0.582867	9289
ADGRG1	erlotinib	-0.166896	3.2834e-05	9289
ADGRG1	etomoxir	-0.00775794	0.994394	9289
ADGRG1	etoposide	0.374112	1.43908e-25	9289
ADGRG1	fingolimod	0.195428	3.3344e-07	9289
ADGRG1	fluorouracil	0.193611	3.01664e-07	9289
ADGRG1	fluvastatin	0.236579	3.14686e-08	9289
ADGRG1	foretinib	0.281206	7.43507e-13	9289
ADGRG1	fulvestrant	-0.0122601	0.981434	9289
ADGRG1	fumonisin B1	0.0556742	0.33654	9289
ADGRG1	gefitinib	-0.168767	6.8737e-05	9289
ADGRG1	gemcitabine	0.303193	1.76341e-15	9289
ADGRG1	gossypol	0.27016	2.05148e-12	9289
ADGRG1	hyperforin	-0.0262597	0.805041	9289
ADGRG1	ibrutinib	-0.0451401	0.470156	9289
ADGRG1	ifosfamide	-0.0183305	0.941511	9289
ADGRG1	imatinib	0.187097	3.48582e-06	9289
ADGRG1	importazole	0.0658508	0.271183	9289
ADGRG1	indisulam	0.324179	4.7137e-18	9289
ADGRG1	isoevodiamine	0.336095	1.40246e-20	9289
ADGRG1	isoliquiritigenin	0.298275	0.000199998	9289
ADGRG1	isonicotinohydroxamic acid	0.0461639	0.976311	9289
ADGRG1	istradefylline	0.0645292	0.686577	9289
ADGRG1	itraconazole	0.0946276	0.128634	9289
ADGRG1	lapatinib	-0.0760297	0.0873411	9289
ADGRG1	lenvatinib	0.224229	1.57136e-08	9289
ADGRG1	leptomycin B	0.288967	7.19776e-16	9289
ADGRG1	linifanib	0.227079	1.19175e-09	9289
ADGRG1	linsitinib	0.149067	0.00027071	9289
ADGRG1	lomeguatrib	0.142533	0.00548961	9289
ADGRG1	lovastatin	0.19546	2.71434e-06	9289
ADGRG1	manumycin A	0.34057	5.41727e-21	9289
ADGRG1	marinopyrrole A	0.301673	2.5368e-10	9289
ADGRG1	masitinib	0.188999	1.69925e-06	9289
ADGRG1	methotrexate	0.227838	8.92796e-09	9289
ADGRG1	methylstat	0.314479	2.04348e-12	9289
ADGRG1	mitomycin	0.283057	1.3869e-14	9289
ADGRG1	momelotinib	0.304898	3.79283e-15	9289
ADGRG1	myricetin	0.0404395	0.722504	9289
ADGRG1	myriocin	0.0204283	0.972252	9289
ADGRG1	nakiterpiosin	0.319735	1.90576e-18	9289
ADGRG1	narciclasine	0.291033	3.66097e-15	9289
ADGRG1	navitoclax	0.115497	0.00472191	9289
ADGRG1	necrostatin-1	0.12571	0.00452854	9289
ADGRG1	necrostatin-7	0.0945719	0.0306495	9289
ADGRG1	necrosulfonamide	0.337432	2.86872e-14	9289
ADGRG1	nelarabine	-0.0312713	0.909413	9289
ADGRG1	neopeltolide	0.248397	0.00371098	9289
ADGRG1	neratinib	-0.0268157	0.58453	9289
ADGRG1	neuronal differentiation inducer III	0.215546	8.4288e-09	9289
ADGRG1	niclosamide	0.185388	3.8965e-06	9289
ADGRG1	nilotinib	0.0575769	0.443023	9289
ADGRG1	nintedanib	0.153487	0.00121724	9289
ADGRG1	nutlin-3	0.239142	4.11185e-10	9289
ADGRG1	obatoclax	0.277718	5.11354e-14	9289
ADGRG1	olaparib	0.29827	1.53498e-15	9289
ADGRG1	oligomycin A	0.171289	1.0207e-05	9289
ADGRG1	omacetaxine mepesuccinate	0.339984	2.83789e-15	9289
ADGRG1	ouabain	0.36981	1.2693e-24	9289
ADGRG1	paclitaxel	0.299067	4.78214e-16	9289
ADGRG1	palmostatin B	0.0904767	0.362253	9289
ADGRG1	pandacostat	0.0984037	0.0304812	9289
ADGRG1	panobinostat	0.279407	1.31979e-14	9289
ADGRG1	parbendazole	0.383057	1.48319e-27	9289
ADGRG1	parthenolide	0.120048	0.0192344	9289
ADGRG1	pazopanib	0.323797	6.15052e-18	9289
ADGRG1	pevonedistat	0.252526	3.1079e-11	9289
ADGRG1	phloretin	0.253604	1.59785e-11	9289
ADGRG1	pifithrin-alpha	0.180627	0.000817467	9289
ADGRG1	pifithrin-mu	0.181269	2.24823e-06	9289
ADGRG1	piperlongumine	0.292429	8.48085e-16	9289
ADGRG1	pitstop2	0.0800272	0.634863	9289
ADGRG1	pluripotin	0.137432	0.00160063	9289
ADGRG1	procarbazine	-0.105632	0.465011	9289
ADGRG1	prochlorperazine	0.0756065	0.0936502	9289
ADGRG1	purmorphamine	0.172598	0.000114508	9289
ADGRG1	pyrazolanthrone	0.178956	5.0689e-05	9289
ADGRG1	quizartinib	0.129342	0.0134431	9289
ADGRG1	regorafenib	0.17094	0.000193546	9289
ADGRG1	rigosertib	0.342271	1.73249e-20	9289
ADGRG1	ruxolitinib	0.318793	1.95046e-16	9289
ADGRG1	salermide	0.112915	0.171517	9289
ADGRG1	saracatinib	-0.0801901	0.0801315	9289
ADGRG1	selumetinib	-0.180515	1.6863e-05	9289
ADGRG1	semagacestat	-0.0494798	0.71034	9289
ADGRG1	serdemetan	0.274227	9.18392e-13	9289
ADGRG1	sildenafil	0.0212227	0.888578	9289
ADGRG1	silmitasertib	0.0555142	0.500809	9289
ADGRG1	simvastatin	0.0973596	0.0691871	9289
ADGRG1	sirolimus	0.275092	2.69449e-13	9289
ADGRG1	sitagliptin	0.00404223	0.998814	9289
ADGRG1	skepinone-L	0.17368	0.00380459	9289
ADGRG1	sorafenib	0.200747	1.01945e-06	9289
ADGRG1	sotrastaurin	0.286611	1.00671e-10	9289
ADGRG1	spautin-1	0.0659422	0.171772	9289
ADGRG1	staurosporine	0.278014	0.00228727	9289
ADGRG1	sunitinib	0.286413	4.05312e-14	9289
ADGRG1	tacedinaline	0.287673	6.29346e-11	9289
ADGRG1	tacrolimus	0.193752	1.45844e-06	9289
ADGRG1	tamatinib	0.113314	0.0795528	9289
ADGRG1	tamoxifen	0.00089825	0.992778	9289
ADGRG1	tandutinib	0.230895	1.01167e-08	9289
ADGRG1	tanespimycin	0.10124	0.0393516	9289
ADGRG1	temozolomide	0.0874464	0.142034	9289
ADGRG1	temsirolimus	0.252198	8.65595e-06	9289
ADGRG1	teniposide	0.421715	3.41222e-17	9289
ADGRG1	thalidomide	0.0248759	0.923101	9289
ADGRG1	tigecycline	0.259099	4.64085e-06	9289
ADGRG1	tipifarnib-P1	0.261949	5.03011e-12	9289
ADGRG1	tipifarnib-P2	0.279367	6.59345e-08	9289
ADGRG1	tivantinib	0.363124	6.93794e-12	9289
ADGRG1	tivozanib	0.204859	3.57554e-06	9289
ADGRG1	topotecan	0.309836	5.89063e-18	9289
ADGRG1	tosedostat	0.149811	0.000240794	9289
ADGRG1	tozasertib	0.491109	0.000744323	9289
ADGRG1	trametinib	-0.104106	0.149516	9289
ADGRG1	tretinoin	0.247548	1.60561e-10	9289
ADGRG1	triazolothiadiazine	0.413421	2.55515e-32	9289
ADGRG1	trifluoperazine	0.0306894	0.595602	9289
ADGRG1	triptolide	0.219477	7.05617e-09	9289
ADGRG1	tubastatin A	0.284209	4.71564e-07	9289
ADGRG1	valdecoxib	0.232824	1.73484e-09	9289
ADGRG1	vandetanib	-0.125394	0.00579395	9289
ADGRG1	veliparib	0.0657985	0.370596	9289
ADGRG1	vemurafenib	0.0203116	0.762764	9289
ADGRG1	vincristine	0.386216	1.20087e-28	9289
ADGRG1	vorapaxar	0.208428	1.80328e-06	9289
ADGRG1	vorinostat	0.277537	4.89571e-14	9289
ADGRG1	zebularine	0.243957	1.65196e-10	9289
AZIN2	16-beta-bromoandrosterone	0.0393717	0.441561	113451
AZIN2	1S,3R-RSL-3	0.0140224	0.763921	113451
AZIN2	3-Cl-AHPC	0.0597149	0.135649	113451
AZIN2	968	-0.146765	0.899628	113451
AZIN2	A-804598	0.0422421	0.804384	113451
AZIN2	AA-COCF3	0.0781147	0.062481	113451
AZIN2	ABT-199	0.0989258	0.0715855	113451
AZIN2	ABT-737	0.0533482	0.252047	113451
AZIN2	AC55649	-0.039377	0.754598	113451
AZIN2	AGK-2	-0.0312231	0.938007	113451
AZIN2	AM-580	0.0233079	0.702111	113451
AZIN2	AT-406	0.0354145	0.768228	113451
AZIN2	AT13387	0.129429	0.0265412	113451
AZIN2	AT7867	0.0201451	0.665924	113451
AZIN2	AZ-3146	0.0264625	0.56789	113451
AZIN2	AZD1480	0.189893	0.00309216	113451
AZIN2	AZD4547	-0.00480216	0.937168	113451
AZIN2	AZD6482	-0.0115366	0.880997	113451
AZIN2	AZD7545	-0.0158735	0.748817	113451
AZIN2	AZD7762	0.0186948	0.665752	113451
AZIN2	AZD8055	0.0891264	0.0263836	113451
AZIN2	B02	0.0857455	0.0350374	113451
AZIN2	BCL-LZH-4	0.0259104	0.921736	113451
AZIN2	BEC	-0.0558583	0.999979	113451
AZIN2	BI-2536	0.0498856	0.197891	113451
AZIN2	BIBR-1532	0.07736	0.0871958	113451
AZIN2	BIRB-796	0.0840173	0.0604363	113451
AZIN2	BIX-01294	0.111636	0.00406109	113451
AZIN2	BMS-195614	-0.0756539	0.191789	113451
AZIN2	BMS-270394	0.0619508	0.178963	113451
AZIN2	BMS-345541	0.0875926	0.026538	113451
AZIN2	BMS-536924	0.0588969	0.266739	113451
AZIN2	BMS-754807	0.127365	0.00226465	113451
AZIN2	BRD-A02303741	0.0778986	0.135054	113451
AZIN2	BRD-A05715709	0.0547287	0.72239	113451
AZIN2	BRD-A71883111	0.0693926	0.112355	113451
AZIN2	BRD-A86708339	0.210415	0.00025529	113451
AZIN2	BRD-A94377914	0.0596166	0.31373	113451
AZIN2	BRD-K01737880	0.210649	0.259345	113451
AZIN2	BRD-K02251932	0.0486714	0.357237	113451
AZIN2	BRD-K02492147	-0.0365516	0.558873	113451
AZIN2	BRD-K04800985	-0.00472176	0.999785	113451
AZIN2	BRD-K09344309	-0.00469213	0.99527	113451
AZIN2	BRD-K09587429	-0.0235564	0.749503	113451
AZIN2	BRD-K11533227	0.0454254	0.319471	113451
AZIN2	BRD-K13999467	-0.0023198	0.967008	113451
AZIN2	BRD-K14844214	0.0080118	0.93654	113451
AZIN2	BRD-K16147474	-0.0360688	0.925035	113451
AZIN2	BRD-K17060750	-0.0441893	0.401724	113451
AZIN2	BRD-K19103580	0.0666382	0.173819	113451
AZIN2	BRD-K24690302	0.039707	0.383099	113451
AZIN2	BRD-K26531177	0.064771	0.125453	113451
AZIN2	BRD-K27224038	-0.00741492	0.984357	113451
AZIN2	BRD-K27986637	-0.0151096	0.946732	113451
AZIN2	BRD-K28456706	0.011061	0.824914	113451
AZIN2	BRD-K29086754	-0.114987	0.521174	113451
AZIN2	BRD-K29313308	0.0350008	0.446532	113451
AZIN2	BRD-K30019337	-0.0824274	0.755941	113451
AZIN2	BRD-K30748066	0.00720304	0.97564	113451
AZIN2	BRD-K33199242	0.0153559	0.982385	113451
AZIN2	BRD-K33514849	0.0747105	0.999288	113451
AZIN2	BRD-K34099515	-0.15174	0.80103	113451
AZIN2	BRD-K34222889	0.0777445	0.0459497	113451
AZIN2	BRD-K34485477	-0.0458954	0.998562	113451
AZIN2	BRD-K35604418	0.0546841	0.182192	113451
AZIN2	BRD-K37390332	-0.0433478	0.836554	113451
AZIN2	BRD-K41334119	-0.0955996	0.865751	113451
AZIN2	BRD-K41597374	0.108765	0.00616111	113451
AZIN2	BRD-K42260513	-0.00842658	0.998533	113451
AZIN2	BRD-K44224150	-0.046621	0.994574	113451
AZIN2	BRD-K45681478	0.0216948	0.672232	113451
AZIN2	BRD-K48334597	-0.0166508	0.915303	113451
AZIN2	BRD-K48477130	0.0892024	0.642174	113451
AZIN2	BRD-K49290616	0.0284812	0.958987	113451
AZIN2	BRD-K50799972	-0.00730345	0.941858	113451
AZIN2	BRD-K51490254	0.109852	0.00834883	113451
AZIN2	BRD-K51831558	-0.0486491	0.514866	113451
AZIN2	BRD-K52037352	0.0518267	0.430424	113451
AZIN2	BRD-K55116708	-0.00361859	0.94983	113451
AZIN2	BRD-K61166597	0.0400232	0.343552	113451
AZIN2	BRD-K63431240	0.0471824	0.297986	113451
AZIN2	BRD-K64610608	0.0596383	0.586276	113451
AZIN2	BRD-K66453893	0.099216	0.00978348	113451
AZIN2	BRD-K66532283	-0.00688221	0.882306	113451
AZIN2	BRD-K70511574	0.0404978	0.317451	113451
AZIN2	BRD-K71781559	0.0173775	0.994585	113451
AZIN2	BRD-K75293299	-0.00453512	0.990013	113451
AZIN2	BRD-K78574327	-0.0875755	0.968985	113451
AZIN2	BRD-K80183349	0.0336005	0.427043	113451
AZIN2	BRD-K84807411	-0.113471	0.646509	113451
AZIN2	BRD-K85133207	-0.00369379	0.944779	113451
AZIN2	BRD-K86535717	0.0382834	0.926201	113451
AZIN2	BRD-K88742110	0.0545125	0.207101	113451
AZIN2	BRD-K90370028	0.0535725	0.909188	113451
AZIN2	BRD-K92856060	0.0241619	0.601576	113451
AZIN2	BRD-K96431673	-0.0146711	0.996861	113451
AZIN2	BRD-K96970199	0.0620846	0.998764	113451
AZIN2	BRD-K97651142	0.0107361	0.822906	113451
AZIN2	BRD-K99006945	-0.0777405	0.282208	113451
AZIN2	BRD-M00053801	0.0952306	0.285867	113451
AZIN2	BRD1378	0.0370996	0.754323	113451
AZIN2	BRD1812	0.0806372	0.0475054	113451
AZIN2	BRD1835	0.0253922	0.636062	113451
AZIN2	BRD4132	-0.0697483	0.251953	113451
AZIN2	BRD5468	0.0331387	0.736055	113451
AZIN2	BRD6340	0.0531423	0.195223	113451
AZIN2	BRD8899	-0.0125921	0.925183	113451
AZIN2	BRD8958	0.00962626	0.990065	113451
AZIN2	BRD9647	0.0314389	0.575594	113451
AZIN2	BRD9876	0.0595895	0.327361	113451
AZIN2	BYL-719	0.174004	0.00155461	113451
AZIN2	Bax channel blocker	0.0476646	0.309051	113451
AZIN2	C6-ceramide	0.000700398	0.995717	113451
AZIN2	CAL-101	0.0183161	0.811742	113451
AZIN2	CAY10576	-0.0433322	0.562314	113451
AZIN2	CAY10594	0.00821443	0.915636	113451
AZIN2	CAY10618	0.03524	0.414606	113451
AZIN2	CBB-1007	-0.134813	0.306902	113451
AZIN2	CCT036477	0.0218494	0.614623	113451
AZIN2	CD-1530	0.027095	0.663291	113451
AZIN2	CD-437	0.0699939	0.0759202	113451
AZIN2	CHIR-99021	0.0213775	0.652487	113451
AZIN2	CHM-1	0.0923315	0.0157869	113451
AZIN2	CI-976	-0.0545955	0.700149	113451
AZIN2	CID-5951923	0.0502121	0.560387	113451
AZIN2	CIL41	-0.0551521	0.454326	113451
AZIN2	CIL55	-0.108351	0.615633	113451
AZIN2	CIL55A	0.0487492	0.451832	113451
AZIN2	CIL56	0.0594961	0.346021	113451
AZIN2	CIL70	0.046929	0.455775	113451
AZIN2	COL-3	0.0890277	0.0546352	113451
AZIN2	CR-1-31B	0.133466	0.000342505	113451
AZIN2	Ch-55	0.0512257	0.304829	113451
AZIN2	Compound 1541A	-0.0325091	0.646276	113451
AZIN2	Compound 23 citrate	0.150962	9.7694e-05	113451
AZIN2	Compound 7d-cis	0.0379506	0.414649	113451
AZIN2	DBeQ	0.023108	0.629879	113451
AZIN2	DNMDP	0.0331171	0.671187	113451
AZIN2	ELCPK	0.018602	0.793402	113451
AZIN2	ETP-46464	0.117717	0.0213125	113451
AZIN2	EX-527	0.0217118	0.882411	113451
AZIN2	FGIN-1-27	-0.0601253	0.663047	113451
AZIN2	FQI-1	0.0152178	0.810928	113451
AZIN2	FQI-2	0.0637541	0.102993	113451
AZIN2	FSC231	-0.0489083	0.99945	113451
AZIN2	GANT-61	0.0207199	0.769209	113451
AZIN2	GDC-0879	-0.0959667	0.0484023	113451
AZIN2	GDC-0941	0.0979538	0.0232658	113451
AZIN2	GMX-1778	0.0497675	0.248793	113451
AZIN2	GSK-3 inhibitor IX	-0.0139511	0.777283	113451
AZIN2	GSK-J4	0.195278	0.216372	113451
AZIN2	GSK1059615	0.0542973	0.841783	113451
AZIN2	GSK2636771	-0.0660576	0.47657	113451
AZIN2	GSK4112	0.0629884	0.197112	113451
AZIN2	GSK461364	0.0401078	0.319239	113451
AZIN2	GSK525762A	0.0705414	0.0690965	113451
AZIN2	GW-405833	0.0983567	0.011377	113451
AZIN2	GW-843682X	0.0938695	0.0218804	113451
AZIN2	HBX-41108	0.0160533	0.813849	113451
AZIN2	HC-067047	0.0458565	0.463405	113451
AZIN2	HLI 373	0.0909076	0.0279626	113451
AZIN2	I-BET151	0.0984409	0.00927036	113451
AZIN2	IC-87114	-0.0882584	0.128498	113451
AZIN2	IPR-456	-0.0257364	0.884715	113451
AZIN2	ISOX	0.0516446	0.197638	113451
AZIN2	IU1	-0.0295405	0.777676	113451
AZIN2	JQ-1	0.113057	0.00291345	113451
AZIN2	JW-480	-0.060738	0.73584	113451
AZIN2	JW-55	-0.0152024	0.923202	113451
AZIN2	JW-74	0.019982	0.856955	113451
AZIN2	KH-CB19	0.0451528	0.685167	113451
AZIN2	KHS101	0.0675555	0.117268	113451
AZIN2	KPT185	0.157161	0.000416965	113451
AZIN2	KU 0060648	0.090312	0.0258853	113451
AZIN2	KU-0063794	0.0934832	0.0213821	113451
AZIN2	KU-55933	0.0411157	0.371173	113451
AZIN2	KU-60019	0.0619594	0.126975	113451
AZIN2	KW-2449	0.031866	0.4411	113451
AZIN2	KX2-391	0.0911386	0.0188653	113451
AZIN2	Ki8751	0.0174723	0.739546	113451
AZIN2	Ko-143	0.0782597	0.0538364	113451
AZIN2	L-685458	0.0781686	0.158356	113451
AZIN2	LE-135	-0.0210811	0.669215	113451
AZIN2	LRRK2-IN-1	0.168142	0.000191929	113451
AZIN2	LY-2157299	0.0937311	0.679874	113451
AZIN2	LY-2183240	0.0554687	0.155505	113451
AZIN2	MG-132	0.0525976	0.560665	113451
AZIN2	MGCD-265	0.0145316	0.743532	113451
AZIN2	MI-1	0.0383518	0.670615	113451
AZIN2	MI-2	0.0540026	0.447974	113451
AZIN2	MK-0752	0.0387325	0.613043	113451
AZIN2	MK-1775	0.0672962	0.093775	113451
AZIN2	MK-2206	0.109239	0.00983339	113451
AZIN2	ML006	0.0279324	0.630578	113451
AZIN2	ML029	0.0823221	0.0605115	113451
AZIN2	ML031	0.0338371	0.466361	113451
AZIN2	ML050	0.00822544	0.870547	113451
AZIN2	ML083	0.0270493	0.847138	113451
AZIN2	ML162	0.0137974	0.775324	113451
AZIN2	ML203	0.0568224	0.277396	113451
AZIN2	ML210	0.0126253	0.789226	113451
AZIN2	ML239	0.00121976	0.982573	113451
AZIN2	ML258	0.0966194	0.326407	113451
AZIN2	ML311	0.062198	0.110365	113451
AZIN2	ML312	-0.0639117	0.968439	113451
AZIN2	ML320	0.00515464	0.93131	113451
AZIN2	ML334 diastereomer	-0.0258653	0.761725	113451
AZIN2	MLN2238	0.043103	0.296577	113451
AZIN2	MLN2480	-0.0469925	0.679087	113451
AZIN2	MST-312	0.0263804	0.528531	113451
AZIN2	Mdivi-1	0.0231933	0.618641	113451
AZIN2	Merck60	0.0350309	0.388607	113451
AZIN2	N9-isopropylolomoucine	0.0529128	0.210412	113451
AZIN2	NPC-26	-0.0215377	0.878337	113451
AZIN2	NSC 74859	0.00750439	0.9139	113451
AZIN2	NSC19630	0.0692869	0.165002	113451
AZIN2	NSC23766	0.0550568	0.190963	113451
AZIN2	NSC30930	-0.068837	0.29528	113451
AZIN2	NSC48300	0.0557468	0.167233	113451
AZIN2	NSC632839	0.113039	0.0032052	113451
AZIN2	NSC95397	0.00574182	0.904762	113451
AZIN2	NVP-231	0.0828997	0.0349761	113451
AZIN2	NVP-ADW742	0.120786	0.00410782	113451
AZIN2	NVP-BEZ235	0.13559	0.00528014	113451
AZIN2	NVP-BSK805	0.0335448	0.435133	113451
AZIN2	NVP-TAE684	0.0824908	0.0706327	113451
AZIN2	O-6-benzylguanine	0.144024	0.18679	113451
AZIN2	OSI-027	0.0276059	0.560439	113451
AZIN2	OSI-930	0.104223	0.0177485	113451
AZIN2	PAC-1	0.132153	0.000793577	113451
AZIN2	PD 153035	0.131485	0.011701	113451
AZIN2	PD318088	0.000496118	0.993748	113451
AZIN2	PDMP	0.0401387	0.379815	113451
AZIN2	PF-184	0.0635867	0.117061	113451
AZIN2	PF-3758309	0.120026	0.0332805	113451
AZIN2	PF-4800567 hydrochloride	0.0655663	0.999586	113451
AZIN2	PF-543	0.0608701	0.194904	113451
AZIN2	PF-573228	0.0624625	0.126951	113451
AZIN2	PF-750	0.0443306	0.373334	113451
AZIN2	PHA-793887	0.0641566	0.0972902	113451
AZIN2	PI-103	0.0536099	0.211447	113451
AZIN2	PIK-93	0.111444	0.00623776	113451
AZIN2	PL-DI	0.0690948	0.0806325	113451
AZIN2	PLX-4720	-0.0603625	0.378677	113451
AZIN2	PRIMA-1	0.0631794	0.11952	113451
AZIN2	PRIMA-1-Met	-0.0276371	0.733826	113451
AZIN2	PRL-3 inhibitor I	-0.0155016	0.928646	113451
AZIN2	PX-12	0.0826164	0.0333639	113451
AZIN2	PYR-41	0.00562246	0.933954	113451
AZIN2	QS-11	0.0270166	0.939745	113451
AZIN2	QW-BI-011	0.0102757	0.927675	113451
AZIN2	R428	0.0403169	0.467826	113451
AZIN2	RAF265	0.0373486	0.539464	113451
AZIN2	RG-108	0.0339614	0.4952	113451
AZIN2	RITA	0.059469	0.165213	113451
AZIN2	RO4929097	0.0483794	0.544105	113451
AZIN2	Repligen 136	0.105237	0.0127805	113451
AZIN2	SB-225002	0.0541494	0.165703	113451
AZIN2	SB-431542	0.0580359	0.537396	113451
AZIN2	SB-525334	0.00321155	0.963613	113451
AZIN2	SB-743921	0.114485	0.00221331	113451
AZIN2	SCH-529074	0.062496	0.189774	113451
AZIN2	SCH-79797	0.0830197	0.0354836	113451
AZIN2	SGX-523	-0.0576637	0.32138	113451
AZIN2	SID 26681509	-0.0785161	0.0831649	113451
AZIN2	SJ-172550	-0.0299412	0.817277	113451
AZIN2	SKI-II	0.00293024	0.958116	113451
AZIN2	SMER-3	0.0153718	0.77056	113451
AZIN2	SN-38	0.0284008	0.568971	113451
AZIN2	SNS-032	0.0703082	0.0933528	113451
AZIN2	SNX-2112	0.0908719	0.0164599	113451
AZIN2	SR-II-138A	0.149523	4.8808e-05	113451
AZIN2	SR1001	0.00853775	0.930819	113451
AZIN2	SR8278	0.317786	0.339221	113451
AZIN2	SRT-1720	0.0635414	0.163216	113451
AZIN2	STF-31	0.00727461	0.880444	113451
AZIN2	SU11274	0.0259567	0.559358	113451
AZIN2	SZ4TA2	-0.020366	0.89279	113451
AZIN2	StemRegenin 1	0.0965954	0.016323	113451
AZIN2	TG-100-115	0.0424291	0.441198	113451
AZIN2	TG-101348	0.0652284	0.117185	113451
AZIN2	TGX-221	-0.0214068	0.818554	113451
AZIN2	TPCA-1	0.103177	0.00867802	113451
AZIN2	TW-37	0.0601179	0.148433	113451
AZIN2	UNC0321	0.049645	0.647518	113451
AZIN2	UNC0638	0.0695327	0.107551	113451
AZIN2	VAF-347	-0.000588055	0.994538	113451
AZIN2	VER-155008	0.0236358	0.612396	113451
AZIN2	VU0155056	0.0185039	0.971672	113451
AZIN2	WAY-362450	-0.0301443	0.998521	113451
AZIN2	WP1130	0.0536055	0.202843	113451
AZIN2	WZ4002	0.132517	0.027589	113451
AZIN2	WZ8040	0.184258	4.8946e-05	113451
AZIN2	XL765	-0.0305525	0.643482	113451
AZIN2	YK 4-279	0.086782	0.0243461	113451
AZIN2	YM-155	-0.0155316	0.78528	113451
AZIN2	ZSTK474	0.0766338	0.139387	113451
AZIN2	abiraterone	-0.0528733	0.730816	113451
AZIN2	afatinib	0.188384	7.13613e-06	113451
AZIN2	alisertib	0.0742876	0.0612031	113451
AZIN2	alvocidib	0.0858804	0.146259	113451
AZIN2	apicidin	0.0789156	0.0401532	113451
AZIN2	austocystin D	0.138989	0.00143944	113451
AZIN2	avicin D	-0.0486857	0.619747	113451
AZIN2	avrainvillamide	0.0910104	0.0630854	113451
AZIN2	axitinib	0.0365169	0.38255	113451
AZIN2	azacitidine	0.070535	0.135718	113451
AZIN2	bafilomycin A1	0.142612	0.768159	113451
AZIN2	barasertib	0.0675957	0.0951173	113451
AZIN2	bardoxolone methyl	0.090599	0.0317181	113451
AZIN2	belinostat	0.148874	0.00720944	113451
AZIN2	bendamustine	0.0190459	0.693472	113451
AZIN2	betulinic acid	-0.0765195	0.608201	113451
AZIN2	bexarotene	0.0063909	0.902311	113451
AZIN2	birinapant	-0.0187301	0.818158	113451
AZIN2	blebbistatin	0.0104196	0.988814	113451
AZIN2	bleomycin A2	0.051898	0.354462	113451
AZIN2	bortezomib	0.0667678	0.0999409	113451
AZIN2	bosutinib	0.117763	0.00348498	113451
AZIN2	brefeldin A	0.12265	0.00419364	113451
AZIN2	brivanib	-0.0112594	0.808316	113451
AZIN2	cabozantinib	0.014225	0.813906	113451
AZIN2	canertinib	0.142795	0.000752729	113451
AZIN2	cediranib	0.0560741	0.663247	113451
AZIN2	ceranib-2	0.107665	0.00457594	113451
AZIN2	cerulenin	0.0814397	0.0379348	113451
AZIN2	chlorambucil	0.0322384	0.448042	113451
AZIN2	ciclopirox	0.163999	9.83876e-06	113451
AZIN2	ciclosporin	0.110923	0.0256529	113451
AZIN2	cimetidine	0.000446362	0.9997	113451
AZIN2	clofarabine	0.0140858	0.734231	113451
AZIN2	crizotinib	0.0507413	0.215421	113451
AZIN2	cucurbitacin I	0.0559074	0.190157	113451
AZIN2	curcumin	0.065791	0.0977412	113451
AZIN2	cyanoquinoline 11	0.132333	0.0900429	113451
AZIN2	cyclophosphamide	0.00276317	0.999427	113451
AZIN2	cytarabine hydrochloride	0.0642918	0.09675	113451
AZIN2	cytochalasin B	-0.0288053	0.619604	113451
AZIN2	dabrafenib	-0.13727	0.0462542	113451
AZIN2	dacarbazine	0.10928	0.00488738	113451
AZIN2	daporinad	0.0342584	0.486468	113451
AZIN2	darinaparsin	0.0164807	0.839063	113451
AZIN2	dasatinib	-0.0516176	0.287356	113451
AZIN2	decitabine	0.112625	0.0028804	113451
AZIN2	dexamethasone	0.0495775	0.256531	113451
AZIN2	dinaciclib	0.103931	0.0687649	113451
AZIN2	docetaxel	0.154339	0.00857206	113451
AZIN2	doxorubicin	0.0364083	0.359139	113451
AZIN2	elocalcitol	0.0542045	0.176706	113451
AZIN2	entinostat	0.078838	0.044971	113451
AZIN2	epigallocatechin-3-monogallate	0.0516195	0.27634	113451
AZIN2	erastin	-0.00876224	0.864918	113451
AZIN2	erismodegib	-0.0321698	0.711379	113451
AZIN2	erlotinib	0.0999124	0.0193173	113451
AZIN2	etomoxir	0.0123975	0.985085	113451
AZIN2	etoposide	0.055441	0.16044	113451
AZIN2	fingolimod	0.115316	0.00331318	113451
AZIN2	fluorouracil	0.114159	0.00304517	113451
AZIN2	fluvastatin	-0.0716781	0.158248	113451
AZIN2	foretinib	0.0233965	0.63187	113451
AZIN2	fulvestrant	-0.0154527	0.977389	113451
AZIN2	fumonisin B1	0.0282975	0.673729	113451
AZIN2	gefitinib	0.0978198	0.0346345	113451
AZIN2	gemcitabine	0.0695118	0.0903606	113451
AZIN2	gossypol	0.0816698	0.0446889	113451
AZIN2	hyperforin	-0.0341726	0.726949	113451
AZIN2	ibrutinib	0.162419	0.00161466	113451
AZIN2	ifosfamide	-0.115181	0.498083	113451
AZIN2	imatinib	0.0366473	0.423853	113451
AZIN2	importazole	0.0384182	0.559778	113451
AZIN2	indisulam	0.0990231	0.0131484	113451
AZIN2	isoevodiamine	0.102398	0.00729063	113451
AZIN2	isoliquiritigenin	0.0693999	0.448339	113451
AZIN2	isonicotinohydroxamic acid	0.00907259	0.992739	113451
AZIN2	istradefylline	0.0911764	0.518747	113451
AZIN2	itraconazole	0.00737619	0.93981	113451
AZIN2	lapatinib	0.187032	4.23428e-06	113451
AZIN2	lenvatinib	0.0577096	0.209006	113451
AZIN2	leptomycin B	0.105695	0.00484476	113451
AZIN2	linifanib	0.114985	0.00289702	113451
AZIN2	linsitinib	0.124008	0.00278021	113451
AZIN2	lomeguatrib	0.0144566	0.829767	113451
AZIN2	lovastatin	-0.108405	0.0174176	113451
AZIN2	manumycin A	0.0315862	0.437193	113451
AZIN2	marinopyrrole A	0.0622715	0.237008	113451
AZIN2	masitinib	0.028872	0.527457	113451
AZIN2	methotrexate	0.0103735	0.823572	113451
AZIN2	methylstat	0.020428	0.708399	113451
AZIN2	mitomycin	0.113611	0.00317158	113451
AZIN2	momelotinib	0.0402438	0.351828	113451
AZIN2	myricetin	0.0877341	0.406078	113451
AZIN2	myriocin	-0.0772966	0.873569	113451
AZIN2	nakiterpiosin	0.0937452	0.0158235	113451
AZIN2	narciclasine	0.051782	0.195138	113451
AZIN2	navitoclax	0.0534205	0.226326	113451
AZIN2	necrostatin-1	-0.0190957	0.724545	113451
AZIN2	necrostatin-7	0.107067	0.0134742	113451
AZIN2	necrosulfonamide	0.113474	0.0167717	113451
AZIN2	nelarabine	-0.0725896	0.668538	113451
AZIN2	neopeltolide	-0.0997409	0.295853	113451
AZIN2	neratinib	0.18031	6.14914e-06	113451
AZIN2	neuronal differentiation inducer III	0.0903199	0.0200889	113451
AZIN2	niclosamide	-0.132627	0.00124041	113451
AZIN2	nilotinib	-0.0333076	0.708836	113451
AZIN2	nintedanib	0.00459361	0.949861	113451
AZIN2	nutlin-3	0.0623304	0.134404	113451
AZIN2	obatoclax	0.040154	0.326021	113451
AZIN2	olaparib	0.0583221	0.160006	113451
AZIN2	oligomycin A	0.0311907	0.468386	113451
AZIN2	omacetaxine mepesuccinate	0.0963566	0.0360939	113451
AZIN2	ouabain	0.0739497	0.0567596	113451
AZIN2	paclitaxel	0.112134	0.00376861	113451
AZIN2	palmostatin B	-0.0573782	0.598361	113451
AZIN2	pandacostat	0.0782061	0.0878092	113451
AZIN2	panobinostat	0.110127	0.00363234	113451
AZIN2	parbendazole	0.0704928	0.0647391	113451
AZIN2	parthenolide	0.0598489	0.290209	113451
AZIN2	pazopanib	0.032086	0.454906	113451
AZIN2	pevonedistat	-0.00819184	0.860263	113451
AZIN2	phloretin	0.0335971	0.426303	113451
AZIN2	pifithrin-alpha	-0.052658	0.384256	113451
AZIN2	pifithrin-mu	0.0261049	0.549641	113451
AZIN2	piperlongumine	0.0598433	0.125143	113451
AZIN2	pitstop2	0.0168804	0.944514	113451
AZIN2	pluripotin	-0.0408966	0.437612	113451
AZIN2	procarbazine	-0.0664291	0.679342	113451
AZIN2	prochlorperazine	0.0345621	0.494056	113451
AZIN2	purmorphamine	0.0527717	0.273446	113451
AZIN2	pyrazolanthrone	0.0410191	0.440745	113451
AZIN2	quizartinib	-0.0248637	0.719133	113451
AZIN2	regorafenib	-0.0441002	0.394067	113451
AZIN2	rigosertib	0.0616486	0.126723	113451
AZIN2	ruxolitinib	0.0876359	0.0346782	113451
AZIN2	salermide	0.0562697	0.559528	113451
AZIN2	saracatinib	0.0448619	0.375282	113451
AZIN2	selumetinib	-0.0193307	0.744508	113451
AZIN2	semagacestat	0.0358009	0.810002	113451
AZIN2	serdemetan	0.128364	0.00129086	113451
AZIN2	sildenafil	0.0301783	0.823783	113451
AZIN2	silmitasertib	0.00174274	0.989421	113451
AZIN2	simvastatin	-0.0907077	0.0934067	113451
AZIN2	sirolimus	0.061883	0.127609	113451
AZIN2	sitagliptin	-0.0249895	0.997718	113451
AZIN2	skepinone-L	0.149692	0.0135655	113451
AZIN2	sorafenib	0.00749165	0.884019	113451
AZIN2	sotrastaurin	0.129004	0.00530132	113451
AZIN2	spautin-1	0.0209847	0.707831	113451
AZIN2	staurosporine	-0.16472	0.125204	113451
AZIN2	sunitinib	0.0408307	0.339506	113451
AZIN2	tacedinaline	0.163748	0.000325514	113451
AZIN2	tacrolimus	0.069809	0.106891	113451
AZIN2	tamatinib	-0.0123843	0.904718	113451
AZIN2	tamoxifen	0.0441674	0.520966	113451
AZIN2	tandutinib	0.0287062	0.557191	113451
AZIN2	tanespimycin	0.0443067	0.414701	113451
AZIN2	temozolomide	0.0805689	0.175689	113451
AZIN2	temsirolimus	0.0468226	0.491288	113451
AZIN2	teniposide	0.00656391	0.915818	113451
AZIN2	thalidomide	0.0693423	0.702836	113451
AZIN2	tigecycline	-0.0457852	0.483001	113451
AZIN2	tipifarnib-P1	0.131239	0.000764401	113451
AZIN2	tipifarnib-P2	-0.00907719	0.891	113451
AZIN2	tivantinib	0.168271	0.00266083	113451
AZIN2	tivozanib	0.014845	0.803753	113451
AZIN2	topotecan	0.0752471	0.0507155	113451
AZIN2	tosedostat	0.129117	0.00172835	113451
AZIN2	tozasertib	0.0599204	0.761571	113451
AZIN2	trametinib	-0.0525358	0.526023	113451
AZIN2	tretinoin	0.0935444	0.0224526	113451
AZIN2	triazolothiadiazine	0.0664175	0.0828453	113451
AZIN2	trifluoperazine	0.115485	0.0131528	113451
AZIN2	triptolide	0.0344205	0.410659	113451
AZIN2	tubastatin A	0.00239177	0.974615	113451
AZIN2	valdecoxib	0.0549969	0.18413	113451
AZIN2	vandetanib	0.0139375	0.826335	113451
AZIN2	veliparib	0.0448584	0.573129	113451
AZIN2	vemurafenib	-0.097912	0.0544029	113451
AZIN2	vincristine	0.074983	0.0459711	113451
AZIN2	vorapaxar	-0.00272908	0.964348	113451
AZIN2	vorinostat	0.0752148	0.0548391	113451
AZIN2	zebularine	0.0615261	0.130354	113451
BCAS4	16-beta-bromoandrosterone	-0.00909651	0.880336	55653
BCAS4	1S,3R-RSL-3	-0.013259	0.777269	55653
BCAS4	3-Cl-AHPC	0.031287	0.4537	55653
BCAS4	968	0.146141	0.899628	55653
BCAS4	A-804598	-0.0292349	0.880524	55653
BCAS4	AA-COCF3	-0.0437265	0.314841	55653
BCAS4	ABT-199	-0.025568	0.686457	55653
BCAS4	ABT-737	0.0973481	0.025477	55653
BCAS4	AC55649	-0.0267655	0.851141	55653
BCAS4	AGK-2	-0.00595014	0.992803	55653
BCAS4	AM-580	-0.0626754	0.221181	55653
BCAS4	AT-406	0.101776	0.270705	55653
BCAS4	AT13387	-0.0407629	0.519073	55653
BCAS4	AT7867	0.00903792	0.852495	55653
BCAS4	AZ-3146	0.0307719	0.501013	55653
BCAS4	AZD1480	0.0104618	0.912088	55653
BCAS4	AZD4547	0.0962824	0.0324894	55653
BCAS4	AZD6482	-0.141479	0.003001	55653
BCAS4	AZD7545	0.0313281	0.504536	55653
BCAS4	AZD7762	0.0114803	0.795002	55653
BCAS4	AZD8055	-0.055203	0.182056	55653
BCAS4	B02	-0.000156803	0.99746	55653
BCAS4	BCL-LZH-4	0.0421021	0.86091	55653
BCAS4	BEC	-0.0122276	0.999979	55653
BCAS4	BI-2536	0.0859524	0.022763	55653
BCAS4	BIBR-1532	-0.00552268	0.927724	55653
BCAS4	BIRB-796	0.0613952	0.182974	55653
BCAS4	BIX-01294	0.1531	6.3678e-05	55653
BCAS4	BMS-195614	-0.0507395	0.418908	55653
BCAS4	BMS-270394	0.0313915	0.537219	55653
BCAS4	BMS-345541	0.103672	0.008196	55653
BCAS4	BMS-536924	0.129253	0.00563926	55653
BCAS4	BMS-754807	0.177225	1.2874e-05	55653
BCAS4	BRD-A02303741	0.032207	0.586099	55653
BCAS4	BRD-A05715709	-0.0786802	0.5929	55653
BCAS4	BRD-A71883111	0.0658094	0.134109	55653
BCAS4	BRD-A86708339	-0.100008	0.0980652	55653
BCAS4	BRD-A94377914	0.16458	0.00260896	55653
BCAS4	BRD-K01737880	0.0534991	0.82475	55653
BCAS4	BRD-K02251932	-0.023944	0.681603	55653
BCAS4	BRD-K02492147	-0.035279	0.574845	55653
BCAS4	BRD-K04800985	0.0295626	0.99881	55653
BCAS4	BRD-K09344309	-0.0332642	0.967551	55653
BCAS4	BRD-K09587429	-0.000566197	0.994325	55653
BCAS4	BRD-K11533227	0.0905469	0.0364224	55653
BCAS4	BRD-K13999467	0.0865169	0.042088	55653
BCAS4	BRD-K14844214	0.0219123	0.80026	55653
BCAS4	BRD-K16147474	0.00677315	0.991644	55653
BCAS4	BRD-K17060750	-0.0375945	0.486159	55653
BCAS4	BRD-K19103580	0.0451852	0.38402	55653
BCAS4	BRD-K24690302	0.0783169	0.0657066	55653
BCAS4	BRD-K26531177	0.0896541	0.0302591	55653
BCAS4	BRD-K27224038	0.159545	0.416048	55653
BCAS4	BRD-K27986637	0.168359	0.216443	55653
BCAS4	BRD-K28456706	0.0814423	0.0513858	55653
BCAS4	BRD-K29086754	-0.00497873	0.986751	55653
BCAS4	BRD-K29313308	0.0884959	0.0360414	55653
BCAS4	BRD-K30019337	0.137653	0.547757	55653
BCAS4	BRD-K30748066	0.194964	0.262404	55653
BCAS4	BRD-K33199242	0.00443683	0.994011	55653
BCAS4	BRD-K33514849	-0.0283531	0.999288	55653
BCAS4	BRD-K34099515	-0.0042543	0.996714	55653
BCAS4	BRD-K34222889	0.0855776	0.0272525	55653
BCAS4	BRD-K34485477	0.0762057	0.998562	55653
BCAS4	BRD-K35604418	-0.0235451	0.587682	55653
BCAS4	BRD-K37390332	-0.029054	0.913761	55653
BCAS4	BRD-K41334119	0.182659	0.719484	55653
BCAS4	BRD-K41597374	0.0543726	0.193346	55653
BCAS4	BRD-K42260513	0.0186568	0.998533	55653
BCAS4	BRD-K44224150	0.0413028	0.994574	55653
BCAS4	BRD-K45681478	0.0791717	0.0735638	55653
BCAS4	BRD-K48334597	0.0602798	0.631499	55653
BCAS4	BRD-K48477130	-0.00326253	0.990511	55653
BCAS4	BRD-K49290616	-0.0119687	0.984772	55653
BCAS4	BRD-K50799972	0.0680897	0.306989	55653
BCAS4	BRD-K51490254	-0.0603312	0.162118	55653
BCAS4	BRD-K51831558	0.0220913	0.788539	55653
BCAS4	BRD-K52037352	0.0282861	0.69492	55653
BCAS4	BRD-K55116708	0.0391932	0.419047	55653
BCAS4	BRD-K61166597	0.0564079	0.172341	55653
BCAS4	BRD-K63431240	0.0329512	0.482747	55653
BCAS4	BRD-K64610608	-0.0744425	0.479284	55653
BCAS4	BRD-K66453893	0.0505864	0.202749	55653
BCAS4	BRD-K66532283	0.0443271	0.29468	55653
BCAS4	BRD-K70511574	0.0735409	0.060327	55653
BCAS4	BRD-K71781559	0.0507001	0.978698	55653
BCAS4	BRD-K75293299	0.0282219	0.933968	55653
BCAS4	BRD-K78574327	0.0430763	0.975455	55653
BCAS4	BRD-K80183349	0.0646056	0.110929	55653
BCAS4	BRD-K84807411	0.161479	0.470301	55653
BCAS4	BRD-K85133207	0.0743642	0.0906333	55653
BCAS4	BRD-K86535717	0.045135	0.909591	55653
BCAS4	BRD-K88742110	0.00613582	0.899785	55653
BCAS4	BRD-K90370028	0.0881546	0.813167	55653
BCAS4	BRD-K92856060	0.00859509	0.860653	55653
BCAS4	BRD-K96431673	0.0370102	0.994886	55653
BCAS4	BRD-K96970199	0.0809272	0.998764	55653
BCAS4	BRD-K97651142	0.0623417	0.144215	55653
BCAS4	BRD-K99006945	0.163775	0.0176835	55653
BCAS4	BRD-M00053801	0.00246635	0.986137	55653
BCAS4	BRD1378	0.0348145	0.77301	55653
BCAS4	BRD1812	0.0354876	0.410582	55653
BCAS4	BRD1835	-0.0190619	0.733352	55653
BCAS4	BRD4132	0.0121857	0.880726	55653
BCAS4	BRD5468	0.0135798	0.91068	55653
BCAS4	BRD6340	0.0381284	0.363043	55653
BCAS4	BRD8899	0.0626527	0.542905	55653
BCAS4	BRD8958	-0.0367118	0.982209	55653
BCAS4	BRD9647	0.0688246	0.168102	55653
BCAS4	BRD9876	-0.0203743	0.777452	55653
BCAS4	BYL-719	-0.100333	0.0993338	55653
BCAS4	Bax channel blocker	0.116228	0.00691195	55653
BCAS4	C6-ceramide	0.0210136	0.883332	55653
BCAS4	CAL-101	-0.104102	0.0412896	55653
BCAS4	CAY10576	-0.0303205	0.704543	55653
BCAS4	CAY10594	0.0828609	0.132687	55653
BCAS4	CAY10618	-0.0257838	0.562137	55653
BCAS4	CBB-1007	-0.0217353	0.927725	55653
BCAS4	CCT036477	0.0686866	0.0878927	55653
BCAS4	CD-1530	-0.0472524	0.402581	55653
BCAS4	CD-437	0.0537005	0.181077	55653
BCAS4	CHIR-99021	0.0699	0.102039	55653
BCAS4	CHM-1	0.0800843	0.0376053	55653
BCAS4	CI-976	-0.0210295	0.912814	55653
BCAS4	CID-5951923	-0.0325984	0.726695	55653
BCAS4	CIL41	0.0313421	0.695018	55653
BCAS4	CIL55	0.048084	0.842549	55653
BCAS4	CIL55A	0.199752	0.000473048	55653
BCAS4	CIL56	0.0411476	0.529807	55653
BCAS4	CIL70	0.0233351	0.727443	55653
BCAS4	COL-3	-0.0232909	0.642316	55653
BCAS4	CR-1-31B	0.0617036	0.107549	55653
BCAS4	Ch-55	0.0376064	0.473781	55653
BCAS4	Compound 1541A	0.04088	0.541123	55653
BCAS4	Compound 23 citrate	0.118338	0.00254545	55653
BCAS4	Compound 7d-cis	0.0790775	0.0713322	55653
BCAS4	DBeQ	0.0472794	0.293494	55653
BCAS4	DNMDP	0.09767	0.139434	55653
BCAS4	ELCPK	0.118952	0.0469814	55653
BCAS4	ETP-46464	-0.0761471	0.157089	55653
BCAS4	EX-527	-0.0548364	0.629765	55653
BCAS4	FGIN-1-27	0.033262	0.82555	55653
BCAS4	FQI-1	0.171525	0.00152451	55653
BCAS4	FQI-2	0.0776966	0.0443786	55653
BCAS4	FSC231	0.158047	0.99945	55653
BCAS4	GANT-61	0.00289098	0.970588	55653
BCAS4	GDC-0879	0.1745	8.3354e-05	55653
BCAS4	GDC-0941	-0.0848512	0.0531874	55653
BCAS4	GMX-1778	-0.0392403	0.3747	55653
BCAS4	GSK-3 inhibitor IX	-0.000684079	0.989551	55653
BCAS4	GSK-J4	0.206688	0.186205	55653
BCAS4	GSK1059615	-0.0964552	0.67131	55653
BCAS4	GSK2636771	-0.102769	0.223315	55653
BCAS4	GSK4112	0.025543	0.644662	55653
BCAS4	GSK461364	0.103683	0.00699162	55653
BCAS4	GSK525762A	0.131357	0.000498916	55653
BCAS4	GW-405833	0.0926265	0.017498	55653
BCAS4	GW-843682X	0.0214158	0.638897	55653
BCAS4	HBX-41108	0.0560002	0.334544	55653
BCAS4	HC-067047	-0.0179792	0.810629	55653
BCAS4	HLI 373	0.0570917	0.1863	55653
BCAS4	I-BET151	0.174543	2.45883e-06	55653
BCAS4	IC-87114	-0.154883	0.00221046	55653
BCAS4	IPR-456	-0.022375	0.903984	55653
BCAS4	ISOX	0.104974	0.00646925	55653
BCAS4	IU1	0.0123596	0.918158	55653
BCAS4	JQ-1	0.178949	1.5602e-06	55653
BCAS4	JW-480	0.0432113	0.812041	55653
BCAS4	JW-55	-0.0873742	0.496746	55653
BCAS4	JW-74	-0.0738955	0.370007	55653
BCAS4	KH-CB19	0.101758	0.364144	55653
BCAS4	KHS101	0.131288	0.00141333	55653
BCAS4	KPT185	0.0312688	0.527751	55653
BCAS4	KU 0060648	0.0270159	0.545729	55653
BCAS4	KU-0063794	-0.0535563	0.202236	55653
BCAS4	KU-55933	0.0393883	0.393774	55653
BCAS4	KU-60019	0.00448533	0.922501	55653
BCAS4	KW-2449	0.10171	0.00822921	55653
BCAS4	KX2-391	0.0694455	0.0775581	55653
BCAS4	Ki8751	0.0036315	0.951873	55653
BCAS4	Ko-143	0.0492167	0.241254	55653
BCAS4	L-685458	-0.0236894	0.740849	55653
BCAS4	LE-135	-0.0618089	0.163797	55653
BCAS4	LRRK2-IN-1	0.145731	0.00133027	55653
BCAS4	LY-2157299	-0.000850466	0.998362	55653
BCAS4	LY-2183240	0.0777125	0.0431399	55653
BCAS4	MG-132	-0.00482055	0.966322	55653
BCAS4	MGCD-265	-0.00773274	0.864734	55653
BCAS4	MI-1	-0.00104534	0.993133	55653
BCAS4	MI-2	-0.0182308	0.821227	55653
BCAS4	MK-0752	-0.0157392	0.859249	55653
BCAS4	MK-1775	0.0376233	0.366922	55653
BCAS4	MK-2206	-0.0428497	0.347904	55653
BCAS4	ML006	-0.00583987	0.929652	55653
BCAS4	ML029	0.0552233	0.227942	55653
BCAS4	ML031	-0.0496592	0.270332	55653
BCAS4	ML050	-0.0146596	0.767733	55653
BCAS4	ML083	0.00495668	0.979792	55653
BCAS4	ML162	-0.0372228	0.407716	55653
BCAS4	ML203	0.0280998	0.623114	55653
BCAS4	ML210	-0.0247757	0.585759	55653
BCAS4	ML239	0.0425636	0.347507	55653
BCAS4	ML258	-0.0363042	0.746817	55653
BCAS4	ML311	0.0644534	0.0974717	55653
BCAS4	ML312	0.0675951	0.968439	55653
BCAS4	ML320	0.0665599	0.15199	55653
BCAS4	ML334 diastereomer	-0.0481429	0.52142	55653
BCAS4	MLN2238	0.116009	0.00285	55653
BCAS4	MLN2480	0.12935	0.123736	55653
BCAS4	MST-312	-0.00503484	0.909451	55653
BCAS4	Mdivi-1	0.030821	0.498264	55653
BCAS4	Merck60	0.120671	0.00146191	55653
BCAS4	N9-isopropylolomoucine	-0.000900759	0.985629	55653
BCAS4	NPC-26	-0.018984	0.894398	55653
BCAS4	NSC 74859	0.0104035	0.878768	55653
BCAS4	NSC19630	0.0271807	0.613767	55653
BCAS4	NSC23766	-0.00935855	0.844331	55653
BCAS4	NSC30930	-0.0204727	0.816769	55653
BCAS4	NSC48300	-0.0224358	0.59892	55653
BCAS4	NSC632839	0.00540526	0.903698	55653
BCAS4	NSC95397	0.0489004	0.253477	55653
BCAS4	NVP-231	0.0958526	0.0139893	55653
BCAS4	NVP-ADW742	0.181701	8.48535e-06	55653
BCAS4	NVP-BEZ235	-0.106872	0.0305086	55653
BCAS4	NVP-BSK805	0.124324	0.00150201	55653
BCAS4	NVP-TAE684	0.158889	0.000176521	55653
BCAS4	O-6-benzylguanine	0.0409304	0.776693	55653
BCAS4	OSI-027	-0.0697635	0.104515	55653
BCAS4	OSI-930	0.0808455	0.0709043	55653
BCAS4	PAC-1	0.0323738	0.446913	55653
BCAS4	PD 153035	-0.0254246	0.708666	55653
BCAS4	PD318088	0.227255	1.43157e-08	55653
BCAS4	PDMP	0.112592	0.00675864	55653
BCAS4	PF-184	0.00777284	0.862789	55653
BCAS4	PF-3758309	0.011842	0.853482	55653
BCAS4	PF-4800567 hydrochloride	-0.0454692	0.999586	55653
BCAS4	PF-543	0.0474827	0.326948	55653
BCAS4	PF-573228	0.082035	0.0404977	55653
BCAS4	PF-750	0.0138961	0.801053	55653
BCAS4	PHA-793887	0.0136882	0.744903	55653
BCAS4	PI-103	-0.0900202	0.0288776	55653
BCAS4	PIK-93	-0.0307189	0.49624	55653
BCAS4	PL-DI	0.0999886	0.0100136	55653
BCAS4	PLX-4720	-0.0313001	0.708205	55653
BCAS4	PRIMA-1	0.0431126	0.298829	55653
BCAS4	PRIMA-1-Met	0.00825449	0.924503	55653
BCAS4	PRL-3 inhibitor I	-0.110929	0.21059	55653
BCAS4	PX-12	0.0853013	0.0277679	55653
BCAS4	PYR-41	-0.00284393	0.968353	55653
BCAS4	QS-11	-0.00543505	0.988071	55653
BCAS4	QW-BI-011	0.1415	0.109184	55653
BCAS4	R428	0.0465385	0.393385	55653
BCAS4	RAF265	-0.0271705	0.672567	55653
BCAS4	RG-108	0.0146775	0.789276	55653
BCAS4	RITA	0.0681281	0.107933	55653
BCAS4	RO4929097	0.028763	0.735658	55653
BCAS4	Repligen 136	0.112462	0.00746394	55653
BCAS4	SB-225002	0.0585678	0.13192	55653
BCAS4	SB-431542	-0.0249926	0.840192	55653
BCAS4	SB-525334	-0.0213192	0.725782	55653
BCAS4	SB-743921	0.0846276	0.0255967	55653
BCAS4	SCH-529074	0.137162	0.00178756	55653
BCAS4	SCH-79797	0.115609	0.00286634	55653
BCAS4	SGX-523	-0.0411993	0.51016	55653
BCAS4	SID 26681509	-0.037081	0.451493	55653
BCAS4	SJ-172550	0.0136814	0.928773	55653
BCAS4	SKI-II	0.0423285	0.372797	55653
BCAS4	SMER-3	0.0614586	0.185253	55653
BCAS4	SN-38	-0.00798037	0.882602	55653
BCAS4	SNS-032	0.0481642	0.263607	55653
BCAS4	SNX-2112	0.0377634	0.340221	55653
BCAS4	SR-II-138A	0.0719429	0.0569353	55653
BCAS4	SR1001	0.0285637	0.721779	55653
BCAS4	SR8278	0.0288048	0.945672	55653
BCAS4	SRT-1720	-0.00550209	0.920498	55653
BCAS4	STF-31	-0.00994263	0.834607	55653
BCAS4	SU11274	0.0491728	0.244881	55653
BCAS4	SZ4TA2	-0.0111618	0.944823	55653
BCAS4	StemRegenin 1	0.0786269	0.0535391	55653
BCAS4	TG-100-115	-0.0382638	0.495291	55653
BCAS4	TG-101348	0.106335	0.00781628	55653
BCAS4	TGX-221	-0.0853096	0.167665	55653
BCAS4	TPCA-1	0.0837445	0.0357937	55653
BCAS4	TW-37	0.0177564	0.697413	55653
BCAS4	UNC0321	-0.0509064	0.634702	55653
BCAS4	UNC0638	0.125242	0.00223955	55653
BCAS4	VAF-347	-1.4537e-05	0.999847	55653
BCAS4	VER-155008	0.0531948	0.220273	55653
BCAS4	VU0155056	0.0221442	0.958858	55653
BCAS4	WAY-362450	0.0201466	0.998521	55653
BCAS4	WP1130	0.100775	0.0123938	55653
BCAS4	WZ4002	0.0253557	0.766411	55653
BCAS4	WZ8040	0.003218	0.964106	55653
BCAS4	XL765	-0.025825	0.706348	55653
BCAS4	YK 4-279	0.098834	0.00986956	55653
BCAS4	YM-155	-0.170165	0.000116162	55653
BCAS4	ZSTK474	-0.0917828	0.0705971	55653
BCAS4	abiraterone	0.0601848	0.689661	55653
BCAS4	afatinib	-0.0261541	0.623267	55653
BCAS4	alisertib	-0.00802065	0.857608	55653
BCAS4	alvocidib	0.00984751	0.881955	55653
BCAS4	apicidin	0.103873	0.00616148	55653
BCAS4	austocystin D	0.156005	0.000291422	55653
BCAS4	avicin D	-0.097357	0.236984	55653
BCAS4	avrainvillamide	0.0388067	0.463002	55653
BCAS4	axitinib	0.0621843	0.122412	55653
BCAS4	azacitidine	-0.00229306	0.970547	55653
BCAS4	bafilomycin A1	-0.0227069	0.977773	55653
BCAS4	barasertib	0.0917077	0.020839	55653
BCAS4	bardoxolone methyl	0.0340073	0.449657	55653
BCAS4	belinostat	0.0945295	0.0957387	55653
BCAS4	bendamustine	-0.0467097	0.295296	55653
BCAS4	betulinic acid	-0.014844	0.946134	55653
BCAS4	bexarotene	0.00826942	0.873257	55653
BCAS4	birinapant	0.0794181	0.175938	55653
BCAS4	blebbistatin	0.0584698	0.929798	55653
BCAS4	bleomycin A2	-0.153453	0.00115075	55653
BCAS4	bortezomib	0.106698	0.00690696	55653
BCAS4	bosutinib	-0.040345	0.352474	55653
BCAS4	brefeldin A	0.121396	0.00464433	55653
BCAS4	brivanib	0.00769853	0.868525	55653
BCAS4	cabozantinib	-0.0184233	0.755065	55653
BCAS4	canertinib	-0.0700305	0.127752	55653
BCAS4	cediranib	-0.0762893	0.505749	55653
BCAS4	ceranib-2	0.0921566	0.0160625	55653
BCAS4	cerulenin	0.00211813	0.962616	55653
BCAS4	chlorambucil	0.000281676	0.995306	55653
BCAS4	ciclopirox	-0.0122459	0.765772	55653
BCAS4	ciclosporin	0.0101006	0.88379	55653
BCAS4	cimetidine	0.0948281	0.934845	55653
BCAS4	clofarabine	0.0468289	0.233082	55653
BCAS4	crizotinib	0.204757	5.5902e-08	55653
BCAS4	cucurbitacin I	0.0592496	0.16303	55653
BCAS4	curcumin	0.0232206	0.585348	55653
BCAS4	cyanoquinoline 11	0.0183157	0.868497	55653
BCAS4	cyclophosphamide	-0.0708632	0.993392	55653
BCAS4	cytarabine hydrochloride	0.063907	0.0988407	55653
BCAS4	cytochalasin B	0.00821447	0.901474	55653
BCAS4	dabrafenib	0.020334	0.822991	55653
BCAS4	dacarbazine	0.0560445	0.163601	55653
BCAS4	daporinad	-0.0280887	0.577284	55653
BCAS4	darinaparsin	0.0432245	0.545809	55653
BCAS4	dasatinib	-0.206805	2.32062e-07	55653
BCAS4	decitabine	0.0666676	0.0849811	55653
BCAS4	dexamethasone	-0.0596686	0.166673	55653
BCAS4	dinaciclib	0.0237126	0.707451	55653
BCAS4	docetaxel	-0.049607	0.442701	55653
BCAS4	doxorubicin	0.0248389	0.540737	55653
BCAS4	elocalcitol	0.0396914	0.331139	55653
BCAS4	entinostat	0.172692	5.26802e-06	55653
BCAS4	epigallocatechin-3-monogallate	0.0551583	0.240977	55653
BCAS4	erastin	-0.0567272	0.197602	55653
BCAS4	erismodegib	-0.0440055	0.587598	55653
BCAS4	erlotinib	-0.0795733	0.0702625	55653
BCAS4	etomoxir	0.0397053	0.948445	55653
BCAS4	etoposide	-0.0115593	0.785338	55653
BCAS4	fingolimod	0.0892582	0.0247238	55653
BCAS4	fluorouracil	-0.0118061	0.785833	55653
BCAS4	fluvastatin	-0.0746888	0.138773	55653
BCAS4	foretinib	0.0717441	0.0937107	55653
BCAS4	fulvestrant	0.0672569	0.868541	55653
BCAS4	fumonisin B1	0.0399631	0.519398	55653
BCAS4	gefitinib	-0.0120684	0.856555	55653
BCAS4	gemcitabine	0.032405	0.448731	55653
BCAS4	gossypol	0.0630248	0.127171	55653
BCAS4	hyperforin	-0.0519178	0.536168	55653
BCAS4	ibrutinib	-0.203579	4.989e-05	55653
BCAS4	ifosfamide	-0.0665513	0.729598	55653
BCAS4	imatinib	0.0481369	0.278871	55653
BCAS4	importazole	0.000970483	0.992926	55653
BCAS4	indisulam	0.0552152	0.181707	55653
BCAS4	isoevodiamine	0.053518	0.174144	55653
BCAS4	isoliquiritigenin	0.101664	0.247514	55653
BCAS4	isonicotinohydroxamic acid	0.0295019	0.992739	55653
BCAS4	istradefylline	0.0579809	0.72484	55653
BCAS4	itraconazole	0.0544535	0.432555	55653
BCAS4	lapatinib	0.0160277	0.76031	55653
BCAS4	lenvatinib	-0.0329572	0.510658	55653
BCAS4	leptomycin B	0.0905584	0.0165369	55653
BCAS4	linifanib	0.0642936	0.10573	55653
BCAS4	linsitinib	0.157564	0.000110498	55653
BCAS4	lomeguatrib	-0.0423017	0.463936	55653
BCAS4	lovastatin	-0.0522859	0.313538	55653
BCAS4	manumycin A	0.00496234	0.90929	55653
BCAS4	marinopyrrole A	-0.00594781	0.921352	55653
BCAS4	masitinib	0.00935914	0.849198	55653
BCAS4	methotrexate	-0.0193211	0.670965	55653
BCAS4	methylstat	0.0185585	0.735959	55653
BCAS4	mitomycin	0.0483563	0.233755	55653
BCAS4	momelotinib	-0.0488021	0.252656	55653
BCAS4	myricetin	-0.0596976	0.566672	55653
BCAS4	myriocin	-0.0139939	0.983283	55653
BCAS4	nakiterpiosin	0.0709567	0.0720492	55653
BCAS4	narciclasine	0.0912892	0.0189119	55653
BCAS4	navitoclax	0.0913476	0.0286677	55653
BCAS4	necrostatin-1	0.0147993	0.789628	55653
BCAS4	necrostatin-7	0.013404	0.804624	55653
BCAS4	necrosulfonamide	0.0267118	0.608352	55653
BCAS4	nelarabine	0.0265125	0.925879	55653
BCAS4	neopeltolide	0.13523	0.140721	55653
BCAS4	neratinib	-0.0164548	0.751215	55653
BCAS4	neuronal differentiation inducer III	0.0935221	0.0159103	55653
BCAS4	niclosamide	-0.0215237	0.669224	55653
BCAS4	nilotinib	0.0674319	0.349405	55653
BCAS4	nintedanib	0.0043941	0.952107	55653
BCAS4	nutlin-3	0.0938927	0.0201551	55653
BCAS4	obatoclax	-0.00320018	0.945428	55653
BCAS4	olaparib	-0.0364857	0.398228	55653
BCAS4	oligomycin A	0.0378817	0.37246	55653
BCAS4	omacetaxine mepesuccinate	-0.0061364	0.90979	55653
BCAS4	ouabain	-0.0276976	0.501671	55653
BCAS4	paclitaxel	0.000625265	0.989364	55653
BCAS4	palmostatin B	0.0591216	0.583988	55653
BCAS4	pandacostat	0.018361	0.724819	55653
BCAS4	panobinostat	0.138518	0.000221667	55653
BCAS4	parbendazole	0.0711212	0.0623402	55653
BCAS4	parthenolide	-0.0222973	0.734535	55653
BCAS4	pazopanib	-0.0237573	0.587441	55653
BCAS4	pevonedistat	0.0161629	0.719472	55653
BCAS4	phloretin	0.0233939	0.588458	55653
BCAS4	pifithrin-alpha	-0.029574	0.671396	55653
BCAS4	pifithrin-mu	0.00964665	0.833592	55653
BCAS4	piperlongumine	0.0689787	0.0750245	55653
BCAS4	pitstop2	0.0617367	0.736664	55653
BCAS4	pluripotin	-0.0522547	0.297588	55653
BCAS4	procarbazine	-0.0219838	0.925281	55653
BCAS4	prochlorperazine	0.160458	0.000117833	55653
BCAS4	purmorphamine	0.0560127	0.242871	55653
BCAS4	pyrazolanthrone	0.011224	0.862923	55653
BCAS4	quizartinib	-0.0120455	0.870382	55653
BCAS4	regorafenib	0.0839726	0.0795621	55653
BCAS4	rigosertib	0.080218	0.0436367	55653
BCAS4	ruxolitinib	0.00738683	0.884992	55653
BCAS4	salermide	-0.0562676	0.559528	55653
BCAS4	saracatinib	-0.13804	0.00106313	55653
BCAS4	selumetinib	0.207346	5.84466e-07	55653
BCAS4	semagacestat	0.0360144	0.807923	55653
BCAS4	serdemetan	0.0139713	0.757514	55653
BCAS4	sildenafil	0.0391574	0.75268	55653
BCAS4	silmitasertib	-0.0698131	0.379298	55653
BCAS4	simvastatin	-0.0599729	0.29776	55653
BCAS4	sirolimus	-0.132799	0.000615688	55653
BCAS4	sitagliptin	-0.0705994	0.997718	55653
BCAS4	skepinone-L	-0.0075632	0.921465	55653
BCAS4	sorafenib	0.0413125	0.36615	55653
BCAS4	sotrastaurin	0.107588	0.0211413	55653
BCAS4	spautin-1	0.0247447	0.651063	55653
BCAS4	staurosporine	0.0284492	0.86526	55653
BCAS4	sunitinib	0.135079	0.000582848	55653
BCAS4	tacedinaline	0.112153	0.0159885	55653
BCAS4	tacrolimus	0.0552097	0.213083	55653
BCAS4	tamatinib	-0.139488	0.0223265	55653
BCAS4	tamoxifen	-0.00646431	0.947211	55653
BCAS4	tandutinib	0.0666025	0.136049	55653
BCAS4	tanespimycin	0.0430762	0.430077	55653
BCAS4	temozolomide	-0.0266639	0.721779	55653
BCAS4	temsirolimus	-0.0590729	0.370016	55653
BCAS4	teniposide	0.0618998	0.274431	55653
BCAS4	thalidomide	0.0831641	0.619364	55653
BCAS4	tigecycline	0.0120243	0.867085	55653
BCAS4	tipifarnib-P1	-0.0136287	0.755913	55653
BCAS4	tipifarnib-P2	0.149766	0.00558708	55653
BCAS4	tivantinib	-0.0151384	0.818262	55653
BCAS4	tivozanib	-0.028781	0.594495	55653
BCAS4	topotecan	0.0143995	0.733045	55653
BCAS4	tosedostat	0.0444783	0.32552	55653
BCAS4	tozasertib	0.0450955	0.82583	55653
BCAS4	trametinib	0.218888	0.000572712	55653
BCAS4	tretinoin	0.0712609	0.0887097	55653
BCAS4	triazolothiadiazine	0.0861133	0.0228851	55653
BCAS4	trifluoperazine	0.140687	0.0020761	55653
BCAS4	triptolide	0.0988796	0.0119197	55653
BCAS4	tubastatin A	0.0525042	0.424624	55653
BCAS4	valdecoxib	-0.0104345	0.817961	55653
BCAS4	vandetanib	-0.0659593	0.187591	55653
BCAS4	veliparib	0.0313703	0.719141	55653
BCAS4	vemurafenib	-0.0268093	0.67575	55653
BCAS4	vincristine	0.0489308	0.202407	55653
BCAS4	vorapaxar	0.0295796	0.569605	55653
BCAS4	vorinostat	0.162476	1.7599e-05	55653
BCAS4	zebularine	0.0613632	0.131304	55653
COQ8B	16-beta-bromoandrosterone	-0.0194421	0.726636	79934
COQ8B	1S,3R-RSL-3	-0.0102025	0.829817	79934
COQ8B	3-Cl-AHPC	-0.0348733	0.400444	79934
COQ8B	968	-0.00556802	0.999953	79934
COQ8B	A-804598	0.0317174	0.866468	79934
COQ8B	AA-COCF3	-0.0748192	0.0749061	79934
COQ8B	ABT-199	0.0359454	0.557187	79934
COQ8B	ABT-737	0.0131174	0.804688	79934
COQ8B	AC55649	0.0137777	0.937302	79934
COQ8B	AGK-2	-0.0384444	0.914522	79934
COQ8B	AM-580	-0.00903459	0.894703	79934
COQ8B	AT-406	0.0981362	0.29216	79934
COQ8B	AT13387	-0.0496723	0.425315	79934
COQ8B	AT7867	0.0464604	0.285754	79934
COQ8B	AZ-3146	-0.0493513	0.260083	79934
COQ8B	AZD1480	0.107847	0.11874	79934
COQ8B	AZD4547	0.107134	0.0160945	79934
COQ8B	AZD6482	0.0168831	0.818193	79934
COQ8B	AZD7545	-0.0530488	0.233282	79934
COQ8B	AZD7762	0.00177244	0.969939	79934
COQ8B	AZD8055	-0.0411438	0.328233	79934
COQ8B	B02	-0.00157138	0.974443	79934
COQ8B	BCL-LZH-4	0.0137177	0.962709	79934
COQ8B	BEC	-0.0443369	0.999979	79934
COQ8B	BI-2536	-0.105348	0.0048808	79934
COQ8B	BIBR-1532	-0.0569883	0.227498	79934
COQ8B	BIRB-796	-0.0244986	0.627135	79934
COQ8B	BIX-01294	0.0499395	0.218824	79934
COQ8B	BMS-195614	-0.0563298	0.357195	79934
COQ8B	BMS-270394	0.0136712	0.804137	79934
COQ8B	BMS-345541	-0.0780475	0.0492903	79934
COQ8B	BMS-536924	0.0570484	0.286091	79934
COQ8B	BMS-754807	0.0598251	0.19411	79934
COQ8B	BRD-A02303741	0.0306739	0.606408	79934
COQ8B	BRD-A05715709	0.0284588	0.867627	79934
COQ8B	BRD-A71883111	-0.0401852	0.388387	79934
COQ8B	BRD-A86708339	-0.085658	0.161268	79934
COQ8B	BRD-A94377914	0.053553	0.369788	79934
COQ8B	BRD-K01737880	0.100781	0.642782	79934
COQ8B	BRD-K02251932	-0.0213275	0.718719	79934
COQ8B	BRD-K02492147	0.00454487	0.953914	79934
COQ8B	BRD-K04800985	0.0281085	0.99881	79934
COQ8B	BRD-K09344309	-0.0239667	0.979633	79934
COQ8B	BRD-K09587429	0.0654223	0.299579	79934
COQ8B	BRD-K11533227	-0.0216171	0.659342	79934
COQ8B	BRD-K13999467	-0.0115411	0.8247	79934
COQ8B	BRD-K14844214	0.0224431	0.79413	79934
COQ8B	BRD-K16147474	0.0195314	0.966483	79934
COQ8B	BRD-K17060750	-0.00378432	0.954545	79934
COQ8B	BRD-K19103580	-0.0234937	0.679771	79934
COQ8B	BRD-K24690302	-0.0231153	0.632323	79934
COQ8B	BRD-K26531177	0.00735817	0.878196	79934
COQ8B	BRD-K27224038	-0.0616985	0.828089	79934
COQ8B	BRD-K27986637	-0.0627746	0.713342	79934
COQ8B	BRD-K28456706	-0.057129	0.184892	79934
COQ8B	BRD-K29086754	-0.0304715	0.910236	79934
COQ8B	BRD-K29313308	0.0735803	0.0860898	79934
COQ8B	BRD-K30019337	-0.0837526	0.751541	79934
COQ8B	BRD-K30748066	-0.185703	0.289377	79934
COQ8B	BRD-K33199242	0.0596228	0.948158	79934
COQ8B	BRD-K33514849	0.0578408	0.999288	79934
COQ8B	BRD-K34099515	-0.0714378	0.921804	79934
COQ8B	BRD-K34222889	0.00385226	0.93179	79934
COQ8B	BRD-K34485477	-0.0166163	0.998562	79934
COQ8B	BRD-K35604418	-0.0786927	0.049575	79934
COQ8B	BRD-K37390332	0.0225347	0.943729	79934
COQ8B	BRD-K41334119	-0.0111466	0.993567	79934
COQ8B	BRD-K41597374	-0.0390395	0.363357	79934
COQ8B	BRD-K42260513	0.0425616	0.994633	79934
COQ8B	BRD-K44224150	-0.0883155	0.974465	79934
COQ8B	BRD-K45681478	-0.0467153	0.319585	79934
COQ8B	BRD-K48334597	-0.064374	0.604144	79934
COQ8B	BRD-K48477130	0.134676	0.473993	79934
COQ8B	BRD-K49290616	-0.0563038	0.900176	79934
COQ8B	BRD-K50799972	0.0115774	0.906396	79934
[truncated: 11,950 more rows]

## Sheet: Figure1d Positive Corr FDR<0.05
symbol	drug	cor	fdr	entrez		Row Labels	Count of drug
AZIN2	bosutinib	0.117763	0.00348498	113451		niclosamide	14
GDPD5	bosutinib	0.0823501	0.0451362	81544		tipifarnib-P2	13
DKK3	bosutinib	0.210338	8.50919e-08	27122		ML239	13
ADGRG1	bosutinib	0.0876078	0.0325381	9289		CHIR-99021	11
LOXL1	bosutinib	0.224148	1.02621e-08	4016		tubastatin A	10
KRT7	bosutinib	0.0999704	0.0140038	3855		PRIMA-1-Met	6
LMTK3	CHIR-99021	0.0944342	0.0233275	114783		GDC-0879	6
FIBCD1	CHIR-99021	0.0847049	0.0437143	84929		bosutinib	6
TMEM53	CHIR-99021	0.10857	0.00838976	79639		pluripotin	6
DKK3	CHIR-99021	0.128821	0.00154365	27122		PD318088	3
ADGRG1	CHIR-99021	0.215347	5.84642e-08	9289		selumetinib	2
SCNN1A	CHIR-99021	0.227978	8.83751e-09	6337		trametinib	2
PCDH1	CHIR-99021	0.0937706	0.0244445	5097		(blank)
MYO1B	CHIR-99021	0.17233	1.6762e-05	4430		Grand Total	92
LOXL1	CHIR-99021	0.0844646	0.044332	4016
KRT7	CHIR-99021	0.183578	4.28795e-06	3855
EPHB3	CHIR-99021	0.131768	0.00118169	2049
BCAS4	GDC-0879	0.1745	8.3354e-05	55653
DKK3	GDC-0879	0.111237	0.0186523	27122
PDLIM1	GDC-0879	0.150606	0.000830199	9124
SCNN1A	GDC-0879	0.117973	0.0116997	6337
LOXL1	GDC-0879	0.120904	0.00949883	4016
KRT7	GDC-0879	0.150006	0.000873075	3855
LMTK3	ML239	0.121977	0.0027492	114783
FIBCD1	ML239	0.14892	0.000201047	84929
ABTB1	ML239	0.118666	0.00367202	80325
TMEM53	ML239	0.112137	0.00628018	79639
SLC29A3	ML239	0.157761	7.6069e-05	55315
ADGRG1	ML239	0.25994	1.82915e-11	9289
PDLIM1	ML239	0.149842	0.000182701	9124
SCNN1A	ML239	0.228939	3.86545e-09	6337
PCDH1	ML239	0.251082	8.85428e-11	5097
MYO1B	ML239	0.200082	3.26188e-07	4430
LIMK2	ML239	0.0994948	0.0165093	3985
KRT7	ML239	0.210247	7.13888e-08	3855
EPHB3	ML239	0.117209	0.00415173	2049
LMTK3	niclosamide	0.121983	0.00318071	114783
FIBCD1	niclosamide	0.08894	0.0372035	84929
GDPD5	niclosamide	0.0870622	0.0418938	81544
ABTB1	niclosamide	0.126074	0.00223852	80325
SLC29A3	niclosamide	0.150879	0.000210128	55315
ADGRG1	niclosamide	0.185388	3.8965e-06	9289
PDLIM1	niclosamide	0.253811	1.44747e-10	9124
SCNN1A	niclosamide	0.212222	1.04505e-07	6337
PCDH1	niclosamide	0.245678	5.42274e-10	5097
MYO1B	niclosamide	0.11434	0.00599056	4430
LIMK2	niclosamide	0.107446	0.0102424	3985
KRT7	niclosamide	0.239643	1.4835e-09	3855
EPHB3	niclosamide	0.168462	3.0829e-05	2049
ECH1	niclosamide	0.107106	0.0105044	1891
BCAS4	PD318088	0.227255	1.43157e-08	55653
DKK3	PD318088	0.101524	0.0208715	27122
LOXL1	PD318088	0.122461	0.00417969	4016
LMTK3	pluripotin	0.131157	0.0027379	114783
ADGRG1	pluripotin	0.137432	0.00160063	9289
SCNN1A	pluripotin	0.183695	1.7395e-05	6337
LOXL1	pluripotin	0.108713	0.0151216	4016
KRT7	pluripotin	0.119562	0.00680832	3855
EPHB3	pluripotin	0.103898	0.0211962	2049
FIBCD1	PRIMA-1-Met	0.143297	0.0270273	84929
TMEM53	PRIMA-1-Met	0.225816	0.000320083	79639
DKK3	PRIMA-1-Met	0.159525	0.0128897	27122
ADGRG1	PRIMA-1-Met	0.205869	0.00105072	9289
SCNN1A	PRIMA-1-Met	0.176846	0.00534651	6337
KRT7	PRIMA-1-Met	0.220522	0.000439611	3855
BCAS4	selumetinib	0.207346	5.84466e-07	55653
LOXL1	selumetinib	0.0913743	0.0463519	4016
LMTK3	tipifarnib-P2	0.114753	0.0380447	114783
FIBCD1	tipifarnib-P2	0.139917	0.0100077	84929
GDPD5	tipifarnib-P2	0.119605	0.0299649	81544
TMEM53	tipifarnib-P2	0.164961	0.00209582	79639
BCAS4	tipifarnib-P2	0.149766	0.00558708	55653
DKK3	tipifarnib-P2	0.309063	1.82724e-09	27122
ADGRG1	tipifarnib-P2	0.279367	6.59345e-08	9289
PDLIM1	tipifarnib-P2	0.13722	0.0116645	9124
SCNN1A	tipifarnib-P2	0.269425	1.99127e-07	6337
PCDH1	tipifarnib-P2	0.142409	0.00866083	5097
MYO1B	tipifarnib-P2	0.238835	4.77212e-06	4430
LOXL1	tipifarnib-P2	0.231191	9.93733e-06	4016
KRT7	tipifarnib-P2	0.36686	6.88133e-13	3855
BCAS4	trametinib	0.218888	0.000572712	55653
LOXL1	trametinib	0.15893	0.0176358	4016
LMTK3	tubastatin A	0.12373	0.0387919	114783
FIBCD1	tubastatin A	0.138965	0.0186784	84929
TMEM53	tubastatin A	0.120978	0.0438511	79639
DKK3	tubastatin A	0.220356	0.00010967	27122
ADGRG1	tubastatin A	0.284209	4.71564e-07	9289
SCNN1A	tubastatin A	0.245397	1.4763e-05	6337
PCDH1	tubastatin A	0.133491	0.0244673	5097
MYO1B	tubastatin A	0.160959	0.0058305	4430
LOXL1	tubastatin A	0.170453	0.0033321	4016
KRT7	tubastatin A	0.292247	2.13732e-07	3855

## Sheet: Figure1d Negative Corr FDR<0.05
symbol	drug	cor	fdr	entrez			Row Labels	Count of drug
SHKBP1	birinapant	-0.110391	0.0462791	92799			bosutinib	9
ABTB1	birinapant	-0.133169	0.0130256	80325			tipifarnib-P2	7
TMEM91	bosutinib	-0.120554	0.00273938	641649			selumetinib	7
SHKBP1	bosutinib	-0.138163	0.000549135	92799			tubastatin A	7
ABTB1	bosutinib	-0.128617	0.00134928	80325			PD318088	7
SLC29A3	bosutinib	-0.133235	0.000876081	55315			PRIMA-1-Met	6
FCHO1	bosutinib	-0.185119	2.7264e-06	23149			pluripotin	6
PDLIM1	bosutinib	-0.10148	0.0125608	9124			CHIR-99021	6
PLA2G6	bosutinib	-0.183496	3.34298e-06	8398			niclosamide	6
RABGGTA	bosutinib	-0.118141	0.00337211	5875			GDC-0879	5
LIMK2	bosutinib	-0.132347	0.000953887	3985			ML239	3
ABTB1	BRD1378	-0.187158	0.000829407	80325			trametinib	3
ABTB1	BRD5468	-0.130199	0.0296306	80325			birinapant	2
TMEM91	CHIR-99021	-0.153668	0.000135346	641649			BRD1378	1
SHKBP1	CHIR-99021	-0.20201	3.94263e-07	92799			BRD5468	1
ABTB1	CHIR-99021	-0.11083	0.00708119	80325			(blank)
SPHK2	CHIR-99021	-0.10524	0.0107961	56848			Grand Total	76
FCHO1	CHIR-99021	-0.172905	1.5737e-05	23149
PLA2G6	CHIR-99021	-0.165358	3.7133e-05	8398
AZIN2	GDC-0879	-0.0959667	0.0484023	113451
ABTB1	GDC-0879	-0.132109	0.00402798	80325
TMEM53	GDC-0879	-0.142713	0.00164537	79639
PLA2G6	GDC-0879	-0.0981355	0.0428231	8398
RABGGTA	GDC-0879	-0.116795	0.0126439	5875
TMEM91	ML239	-0.12382	0.00233445	641649
FCHO1	ML239	-0.091252	0.0293649	23149
PLA2G6	ML239	-0.0998188	0.0161114	8398
AZIN2	niclosamide	-0.132627	0.00124041	113451
COQ8B	niclosamide	-0.084333	0.0493034	79934
TLE6	niclosamide	-0.144917	0.00038583	79816
CROCC	niclosamide	-0.165017	4.5458e-05	9696
PLA2G6	niclosamide	-0.102644	0.0145969	8398
RABGGTA	niclosamide	-0.0899537	0.0348879	5875
ABTB1	PD318088	-0.149141	0.00035008	80325
TMEM53	PD318088	-0.172417	2.7479e-05	79639
SLC29A3	PD318088	-0.110438	0.0108798	55315
ADGRG1	PD318088	-0.163135	7.8873e-05	9289
PLA2G6	PD318088	-0.0909875	0.0420986	8398
RABGGTA	PD318088	-0.1527	0.000239504	5875
PCDH1	PD318088	-0.243567	1.06614e-09	5097
TMEM91	pluripotin	-0.155163	0.000333051	641649
SHKBP1	pluripotin	-0.174941	4.4315e-05	92799
ABTB1	pluripotin	-0.105419	0.0190355	80325
FCHO1	pluripotin	-0.111236	0.0127416	23149
PLA2G6	pluripotin	-0.113882	0.0104741	8398
RABGGTA	pluripotin	-0.1035	0.021805	5875
TMEM91	PRIMA-1-Met	-0.159376	0.0129813	641649
SHKBP1	PRIMA-1-Met	-0.208931	0.000874088	92799
ABTB1	PRIMA-1-Met	-0.17818	0.00495197	80325
SPHK2	PRIMA-1-Met	-0.166335	0.00921595	56848
PLA2G6	PRIMA-1-Met	-0.166136	0.00931313	8398
CUX1	PRIMA-1-Met	-0.15674	0.0146721	1523
ABTB1	selumetinib	-0.162616	0.000128353	80325
TMEM53	selumetinib	-0.167758	7.2434e-05	79639
SLC29A3	selumetinib	-0.123601	0.00479567	55315
ADGRG1	selumetinib	-0.180515	1.6863e-05	9289
RABGGTA	selumetinib	-0.14197	0.000995582	5875
PCDH1	selumetinib	-0.255451	3.706e-10	5097
MYO1B	selumetinib	-0.099298	0.0284432	4430
TMEM91	tipifarnib-P2	-0.328739	1.39771e-10	641649
ABTB1	tipifarnib-P2	-0.153988	0.004295	80325
SPHK2	tipifarnib-P2	-0.170146	0.00146725	56848
FCHO1	tipifarnib-P2	-0.151047	0.00516013	23149
CROCC	tipifarnib-P2	-0.142466	0.00863125	9696
PLA2G6	tipifarnib-P2	-0.322218	3.4095e-10	8398
ECH1	tipifarnib-P2	-0.133351	0.0145388	1891
ABTB1	trametinib	-0.213264	0.000815337	80325
TMEM53	trametinib	-0.217785	0.000614554	79639
PCDH1	trametinib	-0.326454	5.60822e-08	5097
TMEM91	tubastatin A	-0.229205	5.4917e-05	641649
SHKBP1	tubastatin A	-0.129628	0.0294222	92799
ABTB1	tubastatin A	-0.14474	0.0140477	80325
SPHK2	tubastatin A	-0.217585	0.000135536	56848
CROCC	tubastatin A	-0.141622	0.0163765	9696
PLA2G6	tubastatin A	-0.224682	7.8622e-05	8398
ECH1	tubastatin A	-0.129134	0.0301308	1891

## Sheet: Sup. Table S4
Combined analysis of 3,593 breast cancer samples from TCGA and Metabric
Without excluding alterations of unknown significance					Excluding alterations (mutations, structural variants and copy number) of unknown significance
Gene Symbol	OQL Line	Num Samples Altered	Percent Samples Altered		Gene Symbol	Num Samples Altered	Percent Samples Altered
GDPD5	GDPD5: MUT AMP HOMDEL FUSION;	194	0.06	1	CUX1	14	0.004
BCAS4	BCAS4: MUT AMP HOMDEL FUSION;	162	0.05	2	HDAC1	10	0.003
EPHB3	EPHB3: MUT AMP HOMDEL FUSION;	82	0.025	3	CROCC	10	0.003
SCNN1A	SCNN1A: MUT AMP HOMDEL FUSION;	82	0.025	4	EPHB3	10	0.003
FCHO1	FCHO1: MUT AMP HOMDEL FUSION;	64	0.02	5	PCDH1	10	0.003
ECH1	ECH1: MUT AMP HOMDEL FUSION;	55	0.017	6	FCHO1	9	0.003
DKK3	DKK3: MUT AMP HOMDEL FUSION;	51	0.016	7	TLE6	9	0.003
TMEM53	TMEM53: MUT AMP HOMDEL FUSION;	44	0.014	8	PLA2G6	7	0.002
CUX1	CUX1: MUT AMP HOMDEL FUSION;	43	0.013	9	LMTK3	5	0.002
SLC29A3	SLC29A3: MUT AMP HOMDEL FUSION;	40	0.012	10	MYO1B	5	0.002
ZNF92	ZNF92: MUT AMP HOMDEL FUSION;	39	0.012	11	ADGRG1	4	0.001
SHKBP1	SHKBP1: MUT AMP HOMDEL FUSION;	34	0.01	12	LIMK2	4	0.001
COQ8B	COQ8B: MUT AMP HOMDEL FUSION;	33	0.01	13	SCNN1A	4	0.001
MYO1B	MYO1B: MUT AMP HOMDEL FUSION;	33	0.01	14	SPHK2	4	0.001
HDAC1	HDAC1: MUT AMP HOMDEL FUSION;	32	0.01	15	DKK3	3	0.001
RABGGTA	RABGGTA: MUT AMP HOMDEL FUSION;	32	0.01	16	FIBCD1	3	0.001
PCDH1	PCDH1: MUT AMP HOMDEL FUSION;	28	0.009	17	GDPD5	3	0.001
LIMK2	LIMK2: MUT AMP HOMDEL FUSION;	26	0.008	18	KRT7	3	0.001
LOXL1	LOXL1: MUT AMP HOMDEL FUSION;	26	0.008	19	SHKBP1	3	0.001
PLA2G6	PLA2G6: MUT AMP HOMDEL FUSION;	26	0.008	20	SLC29A3	3	0.001
TLE6	TLE6: MUT AMP HOMDEL FUSION;	26	0.008	21	ZNF92	2	0.001
TMEM91	TMEM91: MUT AMP HOMDEL FUSION;	24	0.007	22	ABTB1	2	0.001
FIBCD1	FIBCD1: MUT AMP HOMDEL FUSION;	22	0.007	23	PDLIM1	2	0.001
SPHK2	SPHK2: MUT AMP HOMDEL FUSION;	22	0.007	24	RABGGTA	2	0.001
LMTK3	LMTK3: MUT AMP HOMDEL FUSION;	21	0.006	25	TMEM53	2	0.001
HDAC7	HDAC7: MUT AMP HOMDEL FUSION;	20	0.006	26	TMEM91	2	0.001
ADGRG1	ADGRG1: MUT AMP HOMDEL FUSION;	20	0.006	27	HDAC7	1	0
ABTB1	ABTB1: MUT AMP HOMDEL FUSION;	19	0.006	28	AZIN2	1	0
KRT7	KRT7: MUT AMP HOMDEL FUSION;	19	0.006	29	ECH1	1	0
CROCC	CROCC: MUT AMP HOMDEL FUSION;	16	0.005	30	LOXL1	1	0
PDLIM1	PDLIM1: MUT AMP HOMDEL FUSION;	9	0.003	31	BCAS4	0	0
AZIN2	AZIN2: MUT AMP HOMDEL FUSION;	7	0.002	32	COQ8B	0	0
